# Supplementary material for: Sequential co-assembly reduces computational resources and errors in metagenome-assembled genomes
Source: Cell Rep Methods. 2025 Mar 17;5(3):101005. doi: 10.1016/j.crmeth.2025.101005 (PMC12049710; doi:10.1016/j.crmeth.2025.101005)
Supplement: Table S1. Tables for co-assembly of simulated Illumina shotgun sequencing reads from 48 representative mouse gut microbiome samples, related to Figure 1 [file mmc2.xlsx]

## Sheet: Table S1A
Supplementary Table 1: Tables for co-assembly of simulated Illumina shotgun sequencing reads from 48 representative mouse gut microbiome samples, Related to Figure 1
Table S1A: Memory utilization and assembly times for the four co-assembly strategies
	Co-assembly strategy	Assembly number	Maximum RAM for co-assembly (GB)	Memory utilized by MegaHit for reads (GB)	Assembly time (hours)
	5-samples	1	19.28	7.7357	13.6078
		2	19.28	7.7357	10.7642
		3	19.28	7.7357	10.7625
		Mean	19.28	7.7357	11.7115
		Standard deviation	0	0	1.64225
	12-samples	1	46.24	18.58	40.7814
		2	46.24	18.58	30.3261
		3	46.24	18.58	32.2113
		Mean	46.24	18.58	34.4396
		Standard deviation	0	0	5.57248
	Sequential	1	62.57	25.151	32.9002
		2	62.57	25.151	37.7526
		3	62.57	25.151	33.3158
		Mean	62.57	25.151	34.6562
		Standard deviation	0	0	2.68962
	48-samples	1	184.99	74.381	114.928
		2	184.99	74.381	83.5727
		3	184.99	74.381	81.9249
		Mean	184.99	74.381	93.4752
		Standard deviation	0	0	18.597

## Sheet: Table S1B
Table S1B:Amount of time required to map reads from the 48 samples to each of the 5-sample co-assemblies
	Sample number (CAMI simulated sequencing reads)	5 sample, co-assembly 1 (mapping time, minutes)	5 sample, co-assembly 2 (mapping time, minutes)	5 sample, co-assembly 3 (mapping time, minutes)
	0	27.6667	22.1333	23.55
	1	32.3333	21.9333	21.9167
	2	33.8	29.95	26.8333
	5	25.9333	25.6667	27.65
	6	25.2167	34.1333	26.8167
	7	29.15	33.95	17.4667
	8	19.4167	21.4833	21.7
	9	19.0833	19.7833	20.1833
	10	20.2667	23.1	24.2
	11	18.6833	19.3167	18.3167
	12	20.9	28.3167	21.8833
	14	18.9167	30	20.1833
	15	27.8667	29.25	22.4667
	16	35.6	35.3667	26.7333
	17	23.55	30.2167	22.8333
	18	22.9833	26.8667	26.2667
	19	21.2333	21.5667	15.6833
	20	22.1167	23.3833	30.5
	21	21.3167	23.0167	15.7
	22	20.5333	20.35	18.6
	23	21.7667	21.6	22.45
	24	21.0167	22.5833	20.3167
	25	21.0167	22.0333	21.8833
	26	22.0667	23.9833	22.4
	27	20.6667	21.9	19.8833
	28	21.3167	21.6	19.0167
	29	21.5667	21.2167	20.9833
	30	20.2167	20.1667	19.4
	31	21.1	21.9833	21.35
	32	22.7	25.4667	23.8833
	33	20.0167	20.5	20.1833
	34	19.4667	21.8167	21.35
	35	19.9833	30.3167	22.75
	36	19.0667	19.5833	19.1833
	37	20.1833	19.5333	19.5667
	38	19.8	21.1333	31.5667
	52	19.25	18.85	19.9
	53	20.6167	20.35	23.5833
	54	20.3833	22.25	22.0333
	55	23.4333	25.4833	27.4333
	56	23.3	27.8667	27.8167
	57	20.7333	22.2167	20.8833
	58	20.8	20.65	20.85
	59	20.0167	20.6667	14.3833
	60	20.2833	20.85	18.85
	61	18.6333	19.8667	19.3167
	62	21.65	23.05	21.8833
	63	21.7333	23.9167	23.8
	Maximum (minutes)	35.6	35.3667	31.5667
	Cumulative (minutes)	1069.35	1141.22	1056.38
	Cumulative (hours)	17.8225	19.0203	17.6064

## Sheet: Table S1C
Table S1C: MetaQUAST evaluations of co-assemblies compared to the reference to the set of 791 genomes
	Co-assembly strategy	Assembly number	Number of misassemblies	Number of misassembled contigs	Misassembled contigs length (bp)	Number of local misassemblies	Number of scaffold gap ext. mis.	Number of scaffold gap local misassemblies	Number of unaligned misassembled contigs	Number of unaligned contigs	Number of partially unaligned contigs	Unaligned length	Recovered genome fraction (%)	Duplication ratio	Number of Ns per 100 kbp	Number of mismatches per 100 kbp	Number of indels per 100kbp	Largest alignment (bp)	Total aligned length (bp)	NA50	NA90	auNA	LA50	LA90	Reference length (bp)
	5-samples	1	5263	4960	27213168	244	0	0	0	0	15	10619	11.123	1.024	0	550.32	4.95	905017	329051733	6690	676	33200.3	7561	92400	2888140699
		2	5265	4958	26820984	217	0	0	0	0	8	5390	11.123	1.025	0	551.35	4.96	905017	329127197	6765	676	33158.6	7518	92379	2888140699
		3	5307	5007	26610322	238	0	0	0	0	15	11102	11.125	1.025	0	550.87	5.01	905002	329166993	6705	675	32751.3	7589	92592	2888140699
		Mean	5278.33	4975	2.68815e+07	233	0	0	0	0	12.6667	9037	11.1237	1.02467	0	550.847	4.97333	905012	3.29115e+08	6720	675.667	33036.7	7556	92457	2888140699
		Standard deviation	24.8462	27.7308	305944	14.1774	0	0	0	0	4.04145	3167.61	0.0011547	0.00057735	0	0.515396	0.0321455	8.66025	58542.6	39.6863	0.57735	248.07	35.7631	117.384	0
	12-samples	1	9874	9510	50715226	585	0	0	0	2	24	20985	21.406	1.034	0	582.67	5.45	793928	638962750	6254	671	28307.7	15760	183248	2888140699
		2	9953	9555	52775791	606	0	0	0	1	28	23301	21.41	1.033	0	581.94	5.43	610969	638901823	6277	671	28007.2	15722	183181	2888140699
		3	9921	9527	52970628	554	0	0	0	1	29	24437	21.408	1.033	0	582.69	5.47	793916	638880892	6260	672	28972.3	15750	183065	2888140699
		Mean	9916	9530.67	5.21539e+07	581.667	0	0	0	1.33333	27	22907.7	21.408	1.03333	0	582.433	5.45	732938	638915155	6263.67	671.333	28429.1	15744	183165	2888140699
		Standard deviation	39.7366	22.723	1.24972e+06	26.1598	0	0	0	0.57735	2.64575	1759.29	0.002	0.00057735	0	0.427356	0.02	105628	42526.3	11.9304	0.57735	493.864	19.6977	92.5869	0
	Sequential	1	19749	18924	103565184	1359	0	0	1	1	71	52788	46.064	1.035	0	628.29	6.43	727972	1376602110	4724	725	20976.7	49574	401614	2888140699
		2	19685	18877	102280107	1397	0	0	0	2	79	63770	46.059	1.035	0	628.63	6.39	727381	1376704119	4709	725	20884.6	49614	402214	2888140699
		3	19611	18835	100262966	1380	0	0	0	2	69	52051	46.06	1.035	0	629.11	6.51	727931	1376782680	4714	725	20942.5	49730	402250	2888140699
		Mean	19681.7	18878.7	1.02036e+08	1378.67	0	0	0.333333	1.66667	73	56203	46.061	1.035	0	628.677	6.44333	727761	1376696303	4715.67	725	20934.6	49639.3	402026	2888140699
		Standard deviation	69.0604	44.5234	1.66458e+06	19.0351	0	0	0.57735	0.57735	5.2915	6563.57	0.00264575	0	0	0.411987	0.061101	330.016	90538.4	7.63763	0	46.5555	81.0267	357.256	0
	48-samples	1	23666	22771	133331465	1970	0	0	0	2	78	64574	46.192	1.074	0	673.9	6.47	1089203	1432877062	5645	631	30390.9	38449	455231	2888140699
		2	23446	22568	132905066	1938	0	0	1	5	70	54785	46.199	1.074	0	673.18	6.55	891242	1432411597	5653	631	31109.8	38297	454591	2888140699
		3	23521	22625	131336027	1945	0	0	1	1	84	73741	46.198	1.074	0	673.52	6.52	1288877	1432672207	5652	631	30926.6	38410	455067	2888140699
		Mean	23544.3	22654.7	132524186	1951	0	0	0.666667	2.66667	77.3333	64366.7	46.1963	1.074	0	673.533	6.51333	1089774	1432653622	5650	631	30809.1	38385.3	454963	2888140699
		Mean	111.841	104.701	1.05083e+06	16.8226	0	0	0.57735	2.08167	7.02377	9479.7	0.00378594	0	0	0.360185	0.0404145	198818	233288	4.3589	0	373.576	78.9451	332.433	0

## Sheet: Table S1D
Table S1D: P-values for two sample t-tests comparing misassembly events in the sequential and 48-sample co-assemblies
	Misassembly error	p-value
	Misassembled contigs length	1.148e-05
	Number of misassemblies	8.917e-07
	Mismatches per 100kbp	1.476e-08
	Number of local misassemblies	2.576e-06

## Sheet: Table S1E
Table S1E: MetaQUAST evaluations of co-assemblies without reference to the set of 791 genomes
	Co-assembly strategy	Iteration	Number of contigs greater than 0 bp	Number of contigs greater than 1000 bp	Number of contigs greater than 5000 bp	Number of contigs greater than 10000 bp	Number of contigs greater than 25000 bp	Number of contigs greater than 50000 bp	Total length greater than 0bp (bp)	Total length greater than 1000bp (bp)	Total length greater than 5000bp (bp)	Total length greater than 10000bp (bp)	Total length greater than 25000bp (bp)	Total length greater than 50000bp (bp)	Number of contigs	Largest contig (bp)	Total length (bp)	N50	N90	auN	L50	L90
	5-samples	1	306241	55818	9954	4968	1620	627	391555656	269308401	181772164	147074131	95604882	61505656	146182	905017	330023283	7005	696	35604.2	7123	89438
		2	306049	55744	9939	4965	1633	628	391520869	269299661	181814883	147092705	95812445	61159330	146248	905017	330071112	7049	695	35593	7110	89453
		3	306341	55824	9992	4990	1645	630	391640661	269274208	181801647	146937712	95742968	60840459	146440	905002	330139465	7018	695	35051.6	7166	89632
		Mean	306210	55795.3	9961.67	4974.33	1632.67	628.333	3.91572e+08	269294090	1.81796e+08	1.47035e+08	9.57201e+07	6.11685e+07	146290	905012	3.30078e+08	7024	695.333	35416.3	7133	89507.7
		Standard deviation	148.396	44.5571	27.3191	13.6504	12.5033	1.52753	61625.4	17764.2	21868.4	84634.5	105654	332693	134.03	8.66025	58392.4	22.6053	0.57735	315.86	29.3087	107.937
	12-samples	1	582114	110173	19637	9506	3152	1220	754361861	521443790	346691953	276185261	179542057	113119789	288188	793928	640917904	6498	691	30916.1	15032	177675
		2	580863	109990	19627	9458	3164	1211	753887158	521320143	347019592	276098656	180000574	112959915	287988	636798	640854705	6538	691	30566.9	14967	177536
		3	580591	109991	19647	9431	3167	1206	753799063	521328099	346953229	275920105	180549950	112796698	287940	793916	640802990	6512	691	31568.2	14983	177484
		Mean	581189	110051	19637	9465	3161	1212.33	7.54016e+08	5.21364e+08	346888258	2.76068e+08	1.80031e+08	1.12959e+08	288039	741547	640858533	6516	691	31017.1	14994	177565
		Standard deviation	812.251	105.368	10	37.9868	7.93725	7.0946	302722	69205.4	173213	135209	504629	161548	131.535	90715.6	57552.6	20.2978	0	508.228	33.8674	98.7472
	Sequential	1	1035102	283011	46175	19614	5471	1798	1543315473	1151900939	684217524	501168163	288735274	163193960	617075	727972	1381171616	4884	749	22292.9	47464	388831
		2	1034945	283140	46160	19634	5492	1807	1543111474	1151654403	683997043	500947161	288492060	162439140	617735	727381	1381283505	4876	749	22178.1	47506	389361
		3	1035368	283411	46256	19688	5455	1775	1543313666	1151834198	683710410	500347616	286181618	160197531	617748	727931	1381342769	4873	749	22178.1	47666	389494
		Mean	1.03514e+06	283187	46197	19645.3	5472.67	1793.33	1543246871	1.1518e+09	6.83975e+08	500820980	287802984	1.61944e+08	617519	727761	1.38127e+09	4877.67	749	22216.4	47545.3	389229
		Standard deviation	213.828	204.158	51.643	38.2797	18.5562	16.5025	117261	127515	254275	424577	1.4094e+06	1.55848e+06	384.859	330.016	86914.4	5.68624	0	66.2798	106.59	350.751
	48-samples	1	1486830	244738	42809	20845	6718	2425	1742914240	1140093722	754047784	601166867	385931209	238644468	695668	1089203	1437739245	5904	648	33182.7	36332	440519
		2	1484462	244406	42717	20722	6707	2445	1741727765	1139826574	754237012	600932363	387034673	240804462	694973	891318	1437289061	5915	648	33372.6	36171	439937
		3	1484995	244589	42873	20867	6691	2428	1742063652	1139935082	754216307	601065008	384476610	237935671	695697	1288877	1437599377	5904	648	33143.8	36344	440472
		Mean	1485429	244578	42799.7	20811.3	6705.33	2432.67	1742235219	1.13995e+09	7.54167e+08	601054746	385814164	2.39128e+08	695446	1.0898e+06	1437542561	5907.67	648	33233	36282.3	440309
		Mean	1242.23	166.29	78.4177	78.143	13.5769	10.7858	611561	134356	103791	117588	1.28304e+06	1.49432e+06	409.887	198780	230407	6.35085	0	122.423	96.604	323.305

## Sheet: Table S1F
Table S1F: Overall read alignments for 48 samples to each of the 12 co-assemblies
	Co-assembly strategy	Assembly number	Sample	Overall read alignment (%)
	5-samples	1	1	99.24
			2	98.56
			3	98.76
			4	96.96
			5	96.51
			6	95.39
			7	83.65
			8	81.61
			9	91.33
			10	57.79
			11	74.66
			12	64.89
			13	70.3
			14	97.52
			15	75.82
			16	87.35
			17	65.64
			18	75.39
			19	91.65
			20	66.91
			21	94.97
			22	78.76
			23	80.66
			24	86.86
			25	69.05
			26	79.24
			27	88
			28	58.89
			29	67.76
			30	91.54
			31	50.25
			32	66.78
			33	84.13
			34	72.55
			35	58.96
			36	90.24
			37	78.51
			38	67.9
			39	67.14
			40	88.8
			41	89.85
			42	69.15
			43	68.8
			44	59.81
			45	60.58
			46	53
			47	83.79
			48	85.72
		2	1	99.25
			2	98.56
			3	98.77
			4	96.97
			5	96.51
			6	95.4
			7	83.68
			8	81.62
			9	91.32
			10	57.8
			11	74.66
			12	64.91
			13	70.31
			14	97.53
			15	75.82
			16	87.36
			17	65.64
			18	75.39
			19	91.64
			20	66.91
			21	94.96
			22	78.76
			23	80.66
			24	86.86
			25	69.06
			26	79.24
			27	88
			28	58.89
			29	67.76
			30	91.54
			31	50.25
			32	66.78
			33	84.13
			34	72.56
			35	58.96
			36	90.24
			37	78.53
			38	67.9
			39	67.14
			40	88.81
			41	89.86
			42	69.16
			43	68.81
			44	59.81
			45	60.58
			46	52.99
			47	83.79
			48	85.72
		3	1	99.25
			2	98.56
			3	98.75
			4	96.96
			5	96.51
			6	95.39
			7	83.7
			8	81.64
			9	91.32
			10	57.8
			11	74.66
			12	64.89
			13	70.3
			14	97.53
			15	75.83
			16	87.36
			17	65.64
			18	75.39
			19	91.63
			20	66.9
			21	94.96
			22	78.75
			23	80.66
			24	86.86
			25	69.06
			26	79.25
			27	87.99
			28	58.88
			29	67.76
			30	91.53
			31	50.25
			32	66.78
			33	84.12
			34	72.55
			35	58.95
			36	90.23
			37	78.56
			38	67.89
			39	67.13
			40	88.8
			41	89.86
			42	69.15
			43	68.8
			44	59.8
			45	60.57
			46	52.99
			47	83.79
			48	85.71
	Mean			78.3685
	Standard deviation			13.5847
	12-samples	1	1	99.55
			2	99.18
			3	99.3
			4	98.26
			5	98.06
			6	99.4
			7	99.32
			8	98.53
			9	99.06
			10	98.12
			11	98.59
			12	97.86
			13	96.29
			14	98.92
			15	88.68
			16	91.48
			17	75.37
			18	82.38
			19	97.1
			20	76.62
			21	98.09
			22	87.78
			23	89
			24	90.22
			25	80.11
			26	86.4
			27	91.93
			28	70.21
			29	73.45
			30	95.86
			31	71.5
			32	79.3
			33	95.38
			34	88.22
			35	77.92
			36	94.63
			37	98.21
			38	79.46
			39	78.56
			40	92.22
			41	93.23
			42	81.63
			43	80.36
			44	71.28
			45	72.69
			46	76.62
			47	94.83
			48	94.84
		2	1	99.55
			2	99.18
			3	99.29
			4	98.26
			5	98.06
			6	99.4
			7	99.3
			8	98.51
			9	99.06
			10	98.12
			11	98.59
			12	97.85
			13	96.29
			14	98.92
			15	88.69
			16	91.48
			17	75.36
			18	82.38
			19	97.1
			20	76.62
			21	98.09
			22	87.78
			23	89
			24	90.22
			25	80.12
			26	86.4
			27	91.94
			28	70.22
			29	73.46
			30	95.85
			31	71.5
			32	79.3
			33	95.38
			34	88.22
			35	77.92
			36	94.63
			37	98.2
			38	79.48
			39	78.58
			40	92.23
			41	93.24
			42	81.63
			43	80.36
			44	71.28
			45	72.69
			46	76.62
			47	94.82
			48	94.84
		3	1	99.54
			2	99.18
			3	99.28
			4	98.26
			5	98.06
			6	99.38
			7	99.3
			8	98.51
			9	99.04
			10	98.12
			11	98.58
			12	97.85
			13	96.28
			14	98.92
			15	88.68
			16	91.48
			17	75.37
			18	82.38
			19	97.09
			20	76.62
			21	98.06
			22	87.77
			23	88.99
			24	90.21
			25	80.11
			26	86.39
			27	91.91
			28	70.22
			29	73.45
			30	95.83
			31	71.5
			32	79.29
			33	95.36
			34	88.22
			35	77.92
			36	94.6
			37	98.2
			38	79.44
			39	78.54
			40	92.21
			41	93.23
			42	81.63
			43	80.36
			44	71.28
			45	72.69
			46	76.63
			47	94.8
			48	94.82
	Mean			89.0805
	Standard deviation			9.62298
	Sequential	1	1	99.78
			2	99.72
			3	99.82
			4	99.6
			5	99.58
			6	99.64
			7	98.72
			8	98.7
			9	99.64
			10	99.18
			11	99.48
			12	98.67
			13	99.21
			14	99.79
			15	98.89
			16	99.67
			17	98.98
			18	99.33
			19	99.75
			20	99.24
			21	99.76
			22	98.86
			23	99.1
			24	99.71
			25	99
			26	99.05
			27	99.78
			28	99.12
			29	99.53
			30	99.85
			31	99.06
			32	98.84
			33	99.57
			34	98.76
			35	98.62
			36	99.53
			37	98.75
			38	99.42
			39	99.59
			40	99.56
			41	99.61
			42	99.45
			43	99.04
			44	99.03
			45	99.23
			46	98.65
			47	99.78
			48	99.82
		2	1	99.79
			2	99.72
			3	99.82
			4	99.6
			5	99.58
			6	99.65
			7	98.76
			8	98.71
			9	99.65
			10	99.19
			11	99.48
			12	98.69
			13	99.22
			14	99.8
			15	98.9
			16	99.68
			17	98.98
			18	99.33
			19	99.75
			20	99.23
			21	99.76
			22	98.85
			23	99.08
			24	99.71
			25	98.99
			26	99.04
			27	99.77
			28	99.11
			29	99.52
			30	99.86
			31	99.06
			32	98.84
			33	99.57
			34	98.77
			35	98.62
			36	99.52
			37	98.79
			38	99.42
			39	99.59
			40	99.56
			41	99.61
			42	99.44
			43	99.03
			44	99.03
			45	99.23
			46	98.65
			47	99.78
			48	99.82
		3	1	99.79
			2	99.72
			3	99.81
			4	99.6
			5	99.58
			6	99.64
			7	98.77
			8	98.73
			9	99.64
			10	99.19
			11	99.48
			12	98.7
			13	99.22
			14	99.8
			15	98.89
			16	99.68
			17	98.98
			18	99.33
			19	99.75
			20	99.23
			21	99.75
			22	98.86
			23	99.09
			24	99.71
			25	99
			26	99.04
			27	99.77
			28	99.12
			29	99.52
			30	99.85
			31	99.06
			32	98.84
			33	99.57
			34	98.77
			35	98.62
			36	99.52
			37	98.78
			38	99.42
			39	99.59
			40	99.56
			41	99.61
			42	99.45
			43	99.04
			44	99.03
			45	99.23
			46	98.65
			47	99.78
			48	99.82
	Mean			99.3235
	Standard deviation			0.38751
	48-samples	1	1	99.78
			2	99.72
			3	99.82
			4	99.6
			5	99.58
			6	99.64
			7	98.72
			8	98.7
			9	99.64
			10	99.18
			11	99.48
			12	98.67
			13	99.21
			14	99.79
			15	98.89
			16	99.67
			17	98.98
			18	99.33
			19	99.75
			20	99.24
			21	99.76
			22	98.86
			23	99.1
			24	99.71
			25	99
			26	99.05
			27	99.78
			28	99.12
			29	99.53
			30	99.85
			31	99.06
			32	98.84
			33	99.57
			34	98.76
			35	98.62
			36	99.53
			37	98.75
			38	99.42
			39	99.59
			40	99.56
			41	99.61
			42	99.45
			43	99.04
			44	99.03
			45	99.23
			46	98.65
			47	99.78
			48	99.82
		2	1	99.81
			2	99.78
			3	99.81
			4	99.67
			5	99.66
			6	99.82
			7	99.72
			8	99.44
			9	99.74
			10	99.61
			11	99.69
			12	99.51
			13	99.6
			14	99.89
			15	99.1
			16	99.85
			17	99.06
			18	99.45
			19	99.79
			20	99.42
			21	99.85
			22	99.46
			23	99.6
			24	99.81
			25	99.52
			26	99.47
			27	99.85
			28	99.5
			29	99.68
			30	99.92
			31	99.27
			32	98.96
			33	99.76
			34	99.46
			35	98.92
			36	99.68
			37	99.54
			38	99.44
			39	99.62
			40	99.56
			41	99.63
			42	99.62
			43	99.16
			44	99.09
			45	99.35
			46	98.72
			47	99.91
			48	99.93
		3	1	99.82
			2	99.78
			3	99.82
			4	99.67
			5	99.66
			6	99.82
			7	99.71
			8	99.44
			9	99.73
			10	99.61
			11	99.69
			12	99.51
			13	99.6
			14	99.89
			15	99.11
			16	99.86
			17	99.07
			18	99.45
			19	99.79
			20	99.42
			21	99.85
			22	99.46
			23	99.6
			24	99.81
			25	99.52
			26	99.47
			27	99.85
			28	99.5
			29	99.68
			30	99.93
			31	99.27
			32	98.96
			33	99.76
			34	99.46
			35	98.92
			36	99.67
			37	99.54
			38	99.44
			39	99.62
			40	99.56
			41	99.63
			42	99.63
			43	99.16
			44	99.1
			45	99.35
			46	98.72
			47	99.91
			48	99.93
	Mean			99.4785
	Standard deviation			0.341322

## Sheet: Table S1G
Table S1G: Kruskal-Wallis and unpaired two-sample Wilcoxon test p-values comparing overall read alignments for reads mapped to the various co-assemblies
	Test	Co-assembly comparisons	p-value
	Kruskal-Wallis	All-by-all	2.2e-16
	Unpaired two sample Wilcoxon	Sequential vs 5-sample	2.2e-16
	Unpaired two sample Wilcoxon	Sequential vs 12-sample	2.2e-16
	Unpaired two sample Wilcoxon	48-sample vs 5-sample	2.2e-16
	Unpaired two sample Wilcoxon	48-sample vs 12-sample	2.2e-16
	Unpaired two sample Wilcoxon	Sequential vs 48-sample	5.201e-07

## Sheet: Table S1H
Table S1H: Abundances of the 791 reference genomes and genome recovery with the various co-assembly strategies
	CAMI Anonymized genome ID	Absolute abundance (counts)	Rank (most abundant to least abundant)	Cumulative sum (counts)	Cumulative relative abundance (fraction)	Cumulative portion of total genomes (fraction)	Five sample, co-assembly 1 (genome recovery, %)	Five sample, co-assembly 2 (genome recovery, %)	Five sample, co-assembly 3 (genome recovery, %)	Twelve sample, co-assembly 1 (genome recovery, %)	Twelve sample, co-assembly 2 (genome recovery, %)	Twelve sample, co-assembly 3 (genome recovery, %)	48 samples, co-assembly 1 (genome recovery, %)	48 samples, co-assembly 2 (genome recovery, %)	48 samples, co-assembly 3 (genome recovery, %)	Sequential, co-assembly 1 (genome recovery, %)	Sequential, co-assembly 2 (genome recovery, %)	Sequential, co-assembly 3 (genome recovery, %)
	135956	17584	1	17584	0.0885353	0.00126422	94.419	91.92	93.79	92.996	92.44	93.046	84.843	83.586	83.288	89.432	90.879	89.333
	318732	16606.5	2	34190.5	0.172149	0.00252845	91.596	92.104	91.552	93.056	93.202	93.676	96.617	96.527	96.794	90.688	90.812	90.739
	851733	13354	3	47544.5	0.239386	0.00379267	99.292	99.359	99.281	99.094	99.085	99.163	99.394	99.382	99.423	98.921	99.296	99.294
	4306262	12727	4	60271.5	0.303467	0.00505689	48.471	51.02	45.416	60.222	59.945	63.113	80.261	80.975	78.823	45.651	47.476	44.854
	4378740	10748.5	5	71020	0.357585	0.00632111	98.386	98.465	98.462	99.266	97.803	97.392	97.535	98.516	98.305	93.256	96.299	97.05
	4469576	7376	6	78396	0.394723	0.00758534	81.419	81.434	81.488	96.628	96.532	96.889	96.529	96.472	96.656	92.14	92.046	92.105
	463794	7204.3	7	85600.3	0.430997	0.00884956	39.694	40.146	35.898	50.049	50.741	52.529	70.614	68.774	69.521	48.372	45.698	45.379
	4449524	5150	8	90750.3	0.456927	0.0101138	0.035	0	0.057	0.155	0.233	0.219	95.993	95.627	96.693	92.788	92.942	92.788
	192222	4811	9	95561.3	0.48115	0.011378	0.181	0.177	0.177	10.089	9.957	10.006	99.85	99.793	99.859	99.862	99.867	99.839
	174573	4318	10	99879.3	0.502892	0.0126422	98.51	98.533	98.482	98.758	98.642	98.637	98.503	98.467	98.574	98.107	98.318	98.513
	304047	4088	11	103967	0.523475	0.0139064	29.698	27.434	28.45	90.858	90.984	90.299	85.516	85.456	86.651	34.589	31.071	33.114
	1684221	3605	12	107572	0.541626	0.0151707	99.157	99.2	99.15	99.148	99.167	99.245	99.548	99.594	99.563	99.268	99.256	99.253
	4.37874e+06	3479.5	13	111052	0.559145	0.0164349	98.763	98.619	98.133	98.664	98.396	98.63	98.101	97.69	97.548	97.425	96.417	98.1
	171232	2864	14	113916	0.573565	0.0176991	68.304	67.097	65.966	65.371	65.371	65.983	66.979	67.096	67.156	72.864	76.226	74.032
	4449518	2814	15	116730	0.587734	0.0189633	98.012	97.885	98.137	98.005	98.159	97.919	97.555	97.574	97.813	97.544	96.844	97.549
	47365	2554	16	119284	0.600593	0.0202276	90.599	91.062	90.898	94.498	93.913	94.687	96.153	96.591	96.329	92.153	91.848	91.839
	169106	2212	17	121496	0.61173	0.0214918	64.332	55.853	67.531	63.019	69.789	58.614	71.236	68.231	69.139	62.718	69.567	65.306
	4354103	1914	18	123410	0.621367	0.022756	97.465	97.619	97.47	98.208	98.043	98.209	98.32	98.325	98.222	97.739	97.615	97.601
	460611	1803	19	125213	0.630446	0.0240202	57.716	57.44	57.463	86.913	87.024	87.674	87.969	88.246	88.128	56.306	56.844	58.001
	174824	1709	20	126922	0.63905	0.0252845	99.243	99.284	99.279	99.111	98.997	99.235	99.049	98.142	98.931	97.457	97.306	97.486
	184966	1693	21	128615	0.647575	0.0265487	48.248	49.737	49.273	58.356	51.636	54.984	56.981	55.451	51.77	48.225	47.993	47.908
	181719	1604.08	22	130219	0.655651	0.0278129	75.991	75.44	75.711	13.652	14.234	13.474	44.951	46.903	45.358	61.36	63.155	60.042
	4372003	1538	23	131757	0.663395	0.0290771	99.045	99.059	99.059	99.02	99.052	99.066	99.15	98.719	98.978	98.621	98.831	98.414
	164237	1515	24	133272	0.671023	0.0303413	15.242	15.401	15.485	98.315	98.456	98.221	98.165	98.442	97.555	94.721	94.752	95.343
	245324	1315.68	25	134588	0.677647	0.0316056	99.486	99.491	99.551	99.415	99.463	99.463	99.598	99.701	99.619	99.488	99.43	99.373
	197875	1288	26	135876	0.684132	0.0328698	97.08	97.217	96.899	98.032	97.865	97.882	98.297	98.206	98.409	96.313	96.503	96.553
	4424327	1209	27	137085	0.69022	0.034134	0.025	0.002	0.058	98.553	98.572	98.393	98.783	98.52	98.47	98.457	98.597	98.396
	3265889	1184.89	28	138269	0.696186	0.0353982	4.492	4.561	4.749	4.981	4.735	4.337	97.73	97.409	98.415	97.435	96.65	96.433
	187223	1130	29	139399	0.701875	0.0366625	0	0	0	1.569	1.616	1.556	99.22	99.221	99.078	99.121	99.057	99.136
	999986	1121.61	30	140521	0.707522	0.0379267	0.179	0.16	0.321	97.141	99.025	97.899	91.903	90.298	91.2	90.348	88.79	88.627
	4397402	1117	31	141638	0.713147	0.0391909	86.429	88.71	86.508	83.171	86.201	80.64	76.229	79.991	75.564	59.796	63.041	59.811
	187233	1060	32	142698	0.718484	0.0404551	88.407	87.89	88.393	90.177	89.905	90.117	93.438	93.817	93.252	89.068	89.084	89.171
	190114	1043	33	143741	0.723735	0.0417193	99.473	99.472	99.529	99.481	99.419	99.449	99.512	99.508	99.481	99.401	99.465	99.436
	189840	993	34	144734	0.728735	0.0429836	85.064	85.654	85.574	95.664	94.208	95.151	91.924	93.522	93.582	75.578	75.752	78.621
	999986	958.39	35	145692	0.73356	0.0442478	0.02	0.02	0.015	98.172	98.311	98.128	98.444	98.566	98.473	97.67	98.293	97.903
	1107303	953	36	146645	0.738359	0.045512	98.896	99.414	98.903	99.201	99.225	99.554	99.34	99.325	99.212	99.009	98.993	99.287
	340139	952	37	147597	0.743152	0.0467762	95.418	95.327	94.984	96.683	96.872	97.026	97.245	97.524	97.552	95.185	94.868	94.929
	835900	950	38	148547	0.747935	0.0480405	99.315	99.227	99.262	99.211	99.274	99.231	99.335	99.421	99.364	99.255	99.243	99.248
	318764	933	39	149480	0.752633	0.0493047	98.548	98.437	98.797	96.459	97.146	96.236	95.698	96.624	98.02	95.6	95.213	94.981
	4480176	930	40	150410	0.757315	0.0505689	47.452	47.476	47.399	99.103	99.161	99.131	99.279	99.391	99.371	98.246	98.359	98.313
	162576	828	41	151238	0.761484	0.0518331	98.883	98.955	98.913	97.842	97.644	97.847	96.089	96.845	96.197	96.707	96.583	96.665
	1992	782	42	152020	0.765422	0.0530973	40.127	39.936	39.798	86.06	88.233	87.374	87.923	82.887	84.402	45.347	45.151	43.558
	182764	758	43	152778	0.769238	0.0543616	95.669	96.078	95.496	96.262	94.961	96.74	97.446	96.334	96.141	85.555	86.572	85.273
	276484	677	44	153455	0.772647	0.0556258	0.353	0.167	0.144	92.397	93.527	92.632	89.549	90.518	89.59	91.951	93.534	91.037
	192316	674.12	45	154130	0.776041	0.05689	51.133	52.424	48.727	50.604	49.154	52.468	49.349	54.531	51.825	44.24	49.033	51.852
	175613	659	46	154789	0.779359	0.0581542	0.018	0.011	0.011	0.204	0.078	0.175	96.798	95.175	97.801	96.452	95.288	96.17
	168984	651	47	155440	0.782637	0.0594185	0.155	0.142	0.138	45.056	45.343	45.272	87.094	88.008	86.464	31.387	28.975	28.571
	336277	643	48	156083	0.785875	0.0606827	93.984	94.095	93.96	92.61	92.678	93.158	90.986	91.871	91.871	92.475	92.466	92.505
	318732	619.517	49	156702	0.788994	0.0619469	96.268	96.045	96.126	95.966	96.375	96.128	97.508	97.896	97.733	96.199	95.73	95.988
	1108599	602	50	157304	0.792025	0.0632111	92.378	92.552	92.462	90.988	93.738	92.602	86.896	85.588	88.671	89.195	88.503	86.226
	344525	556	51	157860	0.794824	0.0644753	97.729	97.399	97.499	65.142	65.498	65.288	92.709	90.204	91.107	79.951	80.702	78.534
	180944	542	52	158402	0.797553	0.0657396	99.343	99.349	99.498	79.031	78.727	78.813	43.158	41.851	43.935	86.221	88.6	89.15
	259846	503	53	158905	0.800086	0.0670038	99.077	99.147	99.184	99.099	99.149	99.104	98.38	98.388	98.69	89.649	90.433	90.283
	228730	500.545	54	159406	0.802606	0.068268	8.814	8.772	9.966	8.596	7.204	6.137	31.217	29.337	31.546	13.021	11.838	14.077
	134065	489.039	55	159895	0.805068	0.0695322	49.194	49.313	49.273	57.984	58.205	58.552	96.79	97.213	96.902	91.871	91.335	91.538
	136604	482	56	160377	0.807495	0.0707965	50.016	50.408	49.401	52.308	50.314	51.117	72.492	71.946	71.251	51.549	51.705	51.255
	2897325	470	57	160847	0.809862	0.0720607	18.404	18.303	18.278	99.734	99.773	99.781	99.844	99.721	99.79	99.618	99.586	99.623
	192777	469	58	161316	0.812223	0.0733249	0	0	0	96.102	96.396	94.657	90.538	87.588	87.772	88.6	91.87	89.194
	181719	462.921	59	161779	0.814554	0.0745891	81.26	81.171	81.456	85.615	84.805	84.977	95.282	95.468	95.492	91.259	91.324	91.285
	187028	422	60	162201	0.816679	0.0758534	99.53	99.538	99.243	99.311	99.045	99.215	97.461	98.597	96.217	82.169	84.588	88.47
	1108453	413	61	162614	0.818758	0.0771176	0.005	0.005	0.005	98.01	98.566	98.23	98.871	98.993	98.841	98.709	98.695	98.747
	4340358	411	62	163025	0.820828	0.0783818	1.825	1.737	2.277	18.223	16.159	16.528	20.779	21.147	22.355	13.563	13.54	13.854
	4476780	403	63	163428	0.822857	0.079646	87.769	87.895	87.696	97.222	97.093	97.077	97.926	97.727	97.955	95.44	95.871	96.103
	1111580	388	64	163816	0.82481	0.0809102	0.24	0.251	0.224	1.062	1.045	1.077	99.857	99.877	99.892	99.888	99.865	99.87
	denovo8298.0	385.507	65	164201	0.826751	0.0821745	0.014	0.015	0.014	0.082	0.047	0.16	86.193	81.837	81.641	83.565	81.979	83.734
	405780	384	66	164585	0.828685	0.0834387	1.027	1.037	1.053	15.904	15.903	15.945	98.227	98.104	98.091	97.87	97.858	97.843
	463794	375.701	67	164961	0.830576	0.0847029	96.696	96.625	96.875	96.694	96.717	96.603	97.097	97.327	96.999	96.747	96.754	96.693
	176850	356	68	165317	0.832369	0.0859671	0.007	0.02	0.007	0.041	0.02	0.02	97.889	98.277	98.504	98.592	98.553	98.577
	4405128	346	69	165663	0.834111	0.0872314	99.837	99.826	99.793	99.781	99.738	99.832	99.885	99.668	99.851	99.871	99.862	99.819
	194490	343	70	166006	0.835838	0.0884956	29.656	29.341	30.127	28.675	28.094	27.481	92.974	93.11	91.947	89.507	88.958	89.967
	denovo2280.0	332	71	166338	0.83751	0.0897598	92.737	92.628	92.816	97.552	97.449	97.499	98.1	98.142	98.147	97.068	96.801	97.289
	179616	331	72	166669	0.839176	0.091024	0	0.044	0	0.806	0.837	0.749	88.363	91.609	80.718	87.935	91.212	90.495
	4351214	325	73	166994	0.840813	0.0922882	1.374	1.211	1.321	83.602	84.555	83.466	82.363	80.732	82.737	77.484	78.457	77.645
	260756	324	74	167318	0.842444	0.0935525	0	0.02	0.025	0.126	0.091	0.159	94.763	94.673	94.557	94.2	92.849	93.5
	190673	322	75	167640	0.844065	0.0948167	5.683	6.23	5.896	5.58	4.718	5.64	22.928	20.634	22.249	9.286	9.416	10.276
	325850	305.725	76	167946	0.845604	0.0960809	0	0	0	98.134	98.062	98.042	98.257	98.264	98.228	98.252	98.251	98.26
	262258	304.209	77	168250	0.847136	0.0973451	0	0	0	0	0.006	0.019	99.476	99.198	99.376	99.33	99.346	99.284
	175706	304	78	168554	0.848667	0.0986094	52.663	47.534	46.94	31.74	35.089	33.126	21.638	21.726	20.786	43.573	42.835	43.754
	269378	301	79	168855	0.850182	0.0998736	97.015	96.315	95.551	89.228	90.32	89.427	92.582	91.69	93.259	91.551	91.718	91.405
	261114	298	80	169153	0.851683	0.101138	0	0	0	98.402	98.434	98.416	98.628	98.763	98.767	98.286	98.283	98.525
	173916	295	81	169448	0.853168	0.102402	97.417	97.22	97.671	89.776	90.137	89.958	92.399	91.86	92.046	75.796	75.483	78.269
	3919797	289	82	169737	0.854623	0.103666	13.697	11.937	16.633	9.654	12.515	13.597	16.14	19.177	15.723	10.237	9.52	9.369
	259511	281	83	170018	0.856038	0.10493	11.088	11.255	11.327	34.666	33.87	30.524	18.358	18.156	20.76	13.031	12.107	12.6
	263687	281	84	170299	0.857453	0.106195	5.274	5.19	5.215	98.022	98.454	98.065	98.893	98.709	98.713	98.225	97.895	98.317
	180972	271	85	170570	0.858817	0.107459	1.085	1.082	1.094	97.782	97.712	97.54	97.173	97.051	97.141	96.183	95.997	96.146
	351309	270	86	170840	0.860177	0.108723	82.639	82.622	82.593	99.367	99.377	99.418	99.775	99.748	99.759	97.934	97.864	97.92
	665703	262	87	171102	0.861496	0.109987	20.743	20.613	20.56	18.275	18.352	18.423	99.72	99.742	99.763	98.903	99.146	99.228
	denovo2819.0	261.998	88	171364	0.862815	0.111252	16.394	16.543	16.544	14.167	15.556	15.699	49.181	47.941	48.637	26.931	24.344	23.503
	4440624	258	89	171622	0.864114	0.112516	13.095	13.425	13.197	97.818	97.378	97.787	98.653	98.318	98.586	96.539	96.913	96.273
	194787	253	90	171875	0.865388	0.11378	0.047	0.035	0.073	0.035	0.035	0.035	94.898	95.735	95.141	94.823	94.423	93.902
	134065	248.961	91	172124	0.866642	0.115044	17.288	16.899	16.949	30.917	30.776	30.807	98.899	99.047	99.02	98.421	98.776	98.354
	1571092	244	92	172368	0.86787	0.116308	99.888	99.878	99.874	99.907	99.912	99.9	99.926	99.918	99.917	99.922	99.927	99.919
	4402042	244	93	172612	0.869099	0.117573	3.844	3.912	3.89	3.365	3.312	3.315	99.659	99.635	99.648	99.548	99.557	99.523
	303652	239	94	172851	0.870302	0.118837	99.369	99.287	99.301	99.268	99.348	99.114	98.182	98.007	99.137	96.69	98.813	98.847
	14094	238	95	173089	0.8715	0.120101	0.043	0.021	0.096	0	0.059	0.077	95.502	95.28	94.986	94.609	94.203	94.435
	187400	237.374	96	173326	0.872695	0.121365	61.561	61.397	61.39	90.925	90.766	90.995	98.976	98.768	98.89	96.886	96.795	96.794
	381666	236	97	173562	0.873884	0.12263	99.232	99.277	99.264	99.661	99.665	99.739	99.86	99.87	99.842	99.688	99.566	99.583
	denovo4408.0	231	98	173793	0.875047	0.123894	4.005	3.993	3.938	3.633	3.51	3.515	99.694	99.689	99.637	99.153	99.042	99.075
	831301	230	99	174023	0.876205	0.125158	0.391	0.325	0.322	0.159	0.285	0.241	87.432	90.997	88.373	64.076	63.194	64.016
	192316	229.88	100	174253	0.877362	0.126422	4.018	5.651	6.157	6.618	4.628	6.039	19.942	19.386	17.989	10.305	10.149	9.482
	228140	225	101	174478	0.878495	0.127686	97.227	97.002	97.13	97.322	97.884	97.971	97.105	98.334	98.161	94.283	94.422	94.61
	183958	217	102	174695	0.879588	0.128951	1.099	1.567	1.065	1.152	1.547	2.002	13.014	12.902	13.218	7.687	6.019	8.112
	4334624	217	103	174912	0.88068	0.130215	0.388	0.366	0.349	73.72	73.673	73.478	93.494	93.116	93.467	93.995	90.652	91.864
	denovo3050.0	212	104	175124	0.881748	0.131479	3.134	0.7	0.903	1.617	1.145	1.144	9.244	10.057	9.356	6.099	6.177	6.798
	129394	211	105	175335	0.88281	0.132743	89.929	89.955	89.946	84.069	84.079	84.195	98.554	98.716	98.72	95.155	95.219	95.066
	354971	210	106	175545	0.883867	0.134008	1.189	1.244	1.174	97.269	97.19	97.367	98.876	98.594	98.878	98.192	98.196	97.964
	denovo10808.0	205	107	175750	0.8849	0.135272	91.87	92.118	92.326	88.274	88.431	88.874	95.876	95.633	96.025	91.548	91.21	91.036
	1111328	202	108	175952	0.885917	0.136536	0.053	0.042	0.042	94.425	94.477	94.535	99.534	99.541	99.533	99.535	99.533	99.545
	340960	200	109	176152	0.886924	0.1378	0.76	0.822	0.82	98.285	98.396	98.195	99.013	99.04	99.055	99.033	98.873	98.976
	263992	196.086	110	176348	0.887911	0.139064	2.807	2.715	2.888	98.739	98.511	98.85	96.858	97.586	97.394	96.835	97.753	97.267
	denovo11206.0	195	111	176543	0.888893	0.140329	9.62	9.735	10.025	9.087	9.158	8.944	26.9	28.402	27.906	14.238	15.295	13.463
	190026	189	112	176732	0.889844	0.141593	0	0	0	0	0	0	99.815	99.777	99.795	99.748	99.716	99.718
	denovo9909.0	188	113	176920	0.890791	0.142857	97.999	98.002	97.916	97.312	97.311	97.357	99.71	99.61	99.684	98.167	98.223	98.25
	175333	186	114	177106	0.891728	0.144121	1.916	2.13	0.871	10.431	12.295	11.203	17.554	17.225	18.031	6.982	6.714	6.459
	194878	186	115	177292	0.892664	0.145386	0.221	0.241	0.257	89.653	88.717	87.162	90.642	89.353	90.067	80.389	81.255	80.553
	539647	185	116	177477	0.893596	0.14665	24.77	25.001	24.41	95.996	95.868	95.663	90.433	90.977	91.502	84.118	83.52	83.667
	denovo8808.0	184.898	117	177662	0.894527	0.147914	2.35	2.393	2.573	10.932	12.209	12.202	26.454	26.624	27.31	23.128	20.569	20.605
	312322	183	118	177845	0.895448	0.149178	14.16	13.809	14.543	18.692	18.25	18.305	83.21	81.492	81.274	67.069	67.114	66.912
	172640	175.3	119	178020	0.896331	0.150442	0.851	0.733	0.773	61.116	53.383	53.415	51.927	63.839	58.35	62.76	51.977	53.256
	178480	175	120	178195	0.897212	0.151707	65.243	55.056	60.61	66.182	56.786	60.32	59.769	63.787	61.547	58.648	49.033	55.676
	184451	174	121	178369	0.898088	0.152971	54.369	54.441	54.531	98.437	98.293	98.425	99.359	99.451	99.5	97.65	97.592	97.764
	133892	171	122	178540	0.898949	0.154235	95.061	95.583	95.147	96.264	96.285	95.97	93.975	92.985	93.595	90.119	89.868	89.156
	230268	170	123	178710	0.899805	0.155499	62.321	62.57	62.298	96.174	96.113	96.628	97.043	96.736	96.702	94.436	93.986	93.872
	276629	169	124	178879	0.900656	0.156764	1.155	1.853	1.329	8.687	8.155	8.344	12.864	11.845	12.933	6.893	8.44	5.707
	178546	167	125	179046	0.901496	0.158028	73.957	73.69	73.796	97.165	97.65	97.584	98.615	98.25	98.802	97.492	97.768	97.351
	260679	166	126	179212	0.902332	0.159292	1.986	1.826	2.056	66.547	69.482	67.413	64.284	62.813	61.486	64.204	70.468	67.343
	denovo1874.0	166	127	179378	0.903168	0.160556	0.615	0.552	0.512	36.22	34.745	35.05	29.54	31.382	30.712	25.326	25.406	27.055
	831178	164	128	179542	0.903994	0.16182	52.634	52.669	52.597	99.719	99.709	99.692	99.857	99.752	99.837	98.99	98.918	99.026
	233991	163.461	129	179706	0.904817	0.163085	0	0	0	0	0	0.005	97.935	97.912	97.953	97.883	97.67	97.837
	166911	163	130	179869	0.905638	0.164349	32.657	32.962	32.479	91.499	91.128	91.606	93.945	94.464	94.204	91.322	91.875	91.511
	26608	161	131	180030	0.906448	0.165613	2.534	2.314	1.905	81.872	82.063	82.188	67.503	71.719	69.653	70.972	70.759	69.432
	262095	160	132	180190	0.907254	0.166877	0	0	0	50.155	49.887	50.127	98.705	98.737	98.992	98.902	98.827	98.862
	4394913	160	133	180350	0.908059	0.168142	0.27	0.265	0.26	99.294	99.352	99.292	99.565	99.563	99.568	99.576	99.532	99.546
	828435	159	134	180509	0.90886	0.169406	5.249	5.219	5.286	98.613	98.535	98.66	99.125	99.017	99.047	98.942	98.889	98.818
	210073	157	135	180666	0.90965	0.17067	1.512	1.538	1.387	86.346	86.375	86.247	84.094	84.667	83.112	81.044	81.268	79.514
	denovo7143.0	157	136	180823	0.910441	0.171934	8.849	8.9	8.977	98.78	98.753	98.721	99.911	99.895	99.905	99.81	99.789	99.818
	denovo7794.1	154.119	137	180977	0.911217	0.173198	1.413	1.406	1.323	77.742	76.759	78.456	59.733	60.33	57.676	55.724	53.772	53.032
	267042	154	138	181131	0.911992	0.174463	0.138	0.137	0.164	99.009	99.055	99.013	99.116	99.044	99.09	98.965	98.959	99.019
	833816	151	139	181282	0.912753	0.175727	0.05	0.049	0	0.026	0.043	0.013	89.409	89.704	89.368	85.591	85.866	85.784
	181961	146	140	181428	0.913488	0.176991	98.679	98.715	98.825	98.742	98.788	98.717	99.561	99.518	99.526	99.185	99.144	99.207
	denovo4456.1	141.86	141	181570	0.914202	0.178255	0	0	0.005	0.01	0.012	0.01	99.396	99.414	99.638	97.44	98.26	99.466
	375106	141	142	181711	0.914912	0.17952	0.039	0.058	0.039	88.643	88.772	88.836	99.746	99.633	99.64	99.621	99.53	99.569
	308734	140	143	181851	0.915617	0.180784	0.456	0.442	0.507	1.307	1.344	1.254	94.391	94.317	94.105	93.611	93.648	93.474
	344828	140	144	181991	0.916322	0.182048	99.582	99.549	99.45	99.631	99.529	99.545	99.688	99.679	99.594	99.599	99.521	99.531
	3957916	137	145	182128	0.917011	0.183312	19.658	19.624	19.704	88.543	88.47	88.822	97.881	97.666	97.972	96.756	96.649	96.357
	denovo2227.0	136.089	146	182264	0.917697	0.184576	0.032	0.01	0.01	0.057	0.066	0.098	93.491	92.966	93.008	91.835	92.681	92.753
	180535	135	147	182399	0.918376	0.185841	3.93	3.724	3.737	82.926	83.186	83.601	90.455	91.279	89.889	86.986	87.286	87.507
	4387250	128	148	182527	0.919021	0.187105	0.081	0.106	0.179	94.917	95.015	95.291	94.271	95.362	94.927	94.986	94.129	95.545
	denovo4382.1	127.818	149	182655	0.919664	0.188369	0.341	0.115	0.451	24.652	27.66	27.447	13.308	12.551	12.977	6.307	6.164	6.987
	172161	127.78	150	182782	0.920308	0.189633	0.61	0.663	0.676	12.051	11.968	10.759	67.921	65.598	67.809	43.858	43.529	42.802
	denovo9767.0	126	151	182908	0.920942	0.190898	0.004	0.06	0.004	98.287	98.19	98.502	98.409	98.594	98.32	98.237	98.054	98.149
	denovo5786.0	120	152	183028	0.921546	0.192162	17.091	17.102	16.897	15.001	14.896	14.904	93.184	94.237	93.214	90.68	90.491	92.138
	2883968	119.261	153	183148	0.922147	0.193426	39.954	39.848	39.969	41.881	41.616	41.794	98.974	99.052	99.053	96.924	96.632	96.705
	2.88397e+06	118.739	154	183266	0.922745	0.19469	25.288	25.333	25.999	38.752	39.661	39.918	62.84	50.113	56.596	46.272	51.88	46.302
	denovo8808.1	118.102	155	183384	0.923339	0.195954	0	0	0	0.011	0	0	99.331	99.53	99.606	99.61	99.643	99.53
	denovo8002.0	117	156	183501	0.923928	0.197219	0.292	0.111	1.203	1.292	1.992	2.36	7.748	7.845	7.617	5.613	5.233	5.516
	260201	115	157	183616	0.924508	0.198483	0.005	0.005	0.016	97.28	97.802	97.643	98.867	98.394	98.598	97.934	97.25	97.851
	181348	114	158	183730	0.925082	0.199747	4.423	4.475	4.447	24.743	24.83	24.9	99.037	98.993	98.826	98.682	98.585	98.669
	1889556	114	159	183844	0.925655	0.201011	7.071	7.038	6.977	5.474	5.318	5.477	94.551	94.433	94.465	93	92.856	93.094
	354913	113	160	183957	0.926224	0.202276	2.417	2.431	2.396	55.481	55.606	55.549	99.815	99.826	99.731	99.625	99.705	99.785
	272953	112	161	184069	0.926788	0.20354	0.631	0.791	0.756	26.947	27.197	27.323	56.48	54.92	57.986	57.188	55.532	54.928
	272949	111.195	162	184181	0.927348	0.204804	0.079	0.117	0.027	78.77	79.562	78.594	88.176	85.302	88.529	81.346	83.821	85.001
	denovo8733.0	110	163	184291	0.927902	0.206068	7.774	7.323	7.895	30.358	30.144	29.316	79.615	77.892	78.14	70.913	72.578	70.78
	1995182	108	164	184399	0.928446	0.207332	20.315	19.926	20.119	94.656	94.977	95.026	97.432	97.816	96.966	95.817	95.143	95.353
	180731	107	165	184506	0.928985	0.208597	0.058	0.017	0.021	1.19	1.004	1.294	27.375	27.18	27.921	27.751	28.739	29.745
	168517	105	166	184611	0.929513	0.209861	98.906	98.911	99.014	97.634	96.905	97.096	94.264	94.13	93.372	96.104	95.999	96.319
	187962	105	167	184716	0.930042	0.211125	5.957	7.548	5.738	23.041	23.534	22.84	28.997	27.726	30.692	28.764	28.079	28.34
	denovo11993.0	102	168	184818	0.930556	0.212389	0.059	0.098	0.032	0.032	0.108	0.081	97.837	97.37	97.606	97.044	97.075	97.107
	denovo12370.0	102	169	184920	0.931069	0.213654	12.315	12.521	13.125	1.804	2.033	1.987	20.342	20.007	21.233	16.649	15.553	14.012
	denovo9703.0	102	170	185022	0.931583	0.214918	2.933	1.006	1.273	2.555	1.49	1.46	8.683	9.796	9.804	4.74	5.712	5.637
	169845	101	171	185123	0.932091	0.216182	95.432	95.422	95.538	93.657	94.013	94.164	89.809	89.625	89.803	92.272	92.481	92.417
	denovo10721.0	99	172	185222	0.93259	0.217446	0	0	0.021	91.984	91.673	91.822	97.21	97.353	97.171	96.869	96.788	96.89
	174959	97	173	185319	0.933078	0.21871	0.068	0.095	0.115	7.252	7.43	7.435	97.802	98.445	97.179	97.227	97.659	97.222
	262104	96	174	185415	0.933561	0.219975	0.013	0	0	1.134	0.937	1.022	53.667	56.928	54.138	56.804	55.997	53.363
	136633	94	175	185509	0.934035	0.221239	0.023	0.023	0	0.04	0.005	0.031	98.868	98.841	98.818	98.906	98.879	98.752
	181344	94	176	185603	0.934508	0.222503	74.263	73.985	74.369	93.149	93.1	94.667	58.662	60.556	59.332	72.08	71.799	71.811
	339549	93.584	177	185696	0.934979	0.223767	0.296	0.191	1.792	7.466	7.532	8.9	15.284	14.685	13.934	9.593	10.045	10.387
	730939	93.3828	178	185790	0.935449	0.225032	0.463	0.449	0.452	96.382	96.598	96.434	97.814	98.104	97.764	97.826	97.75	97.825
	1931575	93	179	185883	0.935918	0.226296	24.079	28.438	21.722	11.138	11.699	9.245	18.151	17.906	16.085	16.47	17.128	16.316
	827592	92.2038	180	185975	0.936382	0.22756	3.906	3.905	3.772	73.421	72.774	72.138	93.094	92.196	91.211	89.843	90.629	92.232
	162639	91	181	186066	0.93684	0.228824	47.285	46.268	49.919	48.719	49.563	45.962	49.684	44.08	46.379	51.773	45.558	43.046
	182712	90.493	182	186156	0.937296	0.230088	1.217	1.784	1.195	72.192	72.909	74.014	75.897	74.426	74.476	31.186	30.898	31.453
	denovo7466.0	89	183	186245	0.937744	0.231353	92.977	92.971	92.42	91.2	91.261	90.886	93.719	94.088	93.301	89.863	90.756	90.382
	4094866	88	184	186333	0.938187	0.232617	0	0	0	54.411	54.583	52.464	61.405	65.561	67.881	69.125	72.038	72.618
	260456	87	185	186420	0.938625	0.233881	0.014	0	0	99.227	99.202	99.218	98.945	99.249	99.282	99.001	99.088	98.939
	4455308	87	186	186507	0.939063	0.235145	0.04	0.052	0.043	89.83	89.822	89.742	94.405	94.084	94.354	94.976	94.611	94.68
	2645488	85	187	186592	0.939491	0.23641	28.281	28.438	28.378	21.486	21.858	21.669	97.249	97.203	97.281	95.128	95.065	95.1
	310407	85	188	186677	0.939919	0.237674	1.064	1.693	1.671	33.156	33.074	32.531	35.602	35.455	36.332	30.848	30.27	30.601
	317389	85	189	186762	0.940347	0.238938	0.664	0.624	0.884	4.11	4.151	3.654	22.227	21.082	20.297	17.423	18.919	16.277
	denovo10394.0	84	190	186846	0.94077	0.240202	0	0	0	0	0	0	98.878	98.887	98.853	98.843	98.851	98.983
	182712	83.507	191	186930	0.94119	0.241466	3.361	3.285	3.146	33.737	34.622	34.483	36.054	36.5	35.228	31.373	31.745	31.327
	179464	83.5058	192	187013	0.941611	0.242731	0.122	0.024	0.146	1.661	1.485	1.014	10.386	10.396	9.663	6.088	6.349	5.452
	184925	83	193	187096	0.942029	0.243995	0.002	0.025	0.017	0.192	0.193	0.236	79.03	77.309	81.545	83.43	81.927	82.608
	275984	83	194	187179	0.942447	0.245259	3.105	3.159	3.116	2.31	2.375	2.324	90.528	91.201	89.588	89.683	90.551	89.628
	4417539	81	195	187260	0.942854	0.246523	98.525	98.525	98.529	98.318	98.372	98.253	97.71	97.655	97.575	98.132	97.962	97.935
	1107652	80	196	187340	0.943257	0.247788	0.038	0.026	0.026	3.24	3.332	3.336	98.183	98.43	98.191	97.436	97.118	97.053
	161277	80	197	187420	0.94366	0.249052	0.034	0.017	0.016	0.078	0.096	0.021	94.575	94.986	94.418	92.03	92.222	92.312
	269125	79.6897	198	187500	0.944061	0.250316	38.306	38.773	39.069	54.112	52.635	53.37	68.797	68.458	68.554	59.602	56.765	58.307
	174805	79	199	187579	0.944459	0.25158	8.925	8.892	9.086	26.219	26.468	26.408	96.842	96.494	95.449	93.311	93.856	93.832
	10512	77	200	187656	0.944847	0.252845	0.133	0.09	0.136	0.089	0.08	0.116	92.368	91.903	93.892	93.735	92.909	91.235
	319134	76	201	187732	0.945229	0.254109	0.128	0.115	0.052	0.134	0.137	0.162	40.047	41.624	37.55	35.885	37.132	36.333
	denovo2313.0	75	202	187807	0.945607	0.255373	0.072	0.049	0.105	0.119	0.281	0.346	35.745	37.52	36.337	28.307	28.193	29.252
	denovo2465.0	75	203	187882	0.945985	0.256637	0	0	0	36.714	37.275	36.23	58.845	54.329	54.216	57.694	52.355	59.118
	262917	74	204	187956	0.946357	0.257901	0.097	0.062	0.096	0.177	0.358	0.238	87.551	88.207	87.2	88.469	89.173	88.262
	999989	73	205	188029	0.946725	0.259166	0.019	0.054	0.038	9.758	9.669	9.898	92.132	91.994	92.776	91.672	91.227	91.125
	637934	72	206	188101	0.947087	0.26043	89.66	89.57	89.667	97.688	97.696	97.674	98.17	98.126	98.204	96.633	96.558	96.544
	denovo7195.0	70	207	188171	0.94744	0.261694	0.722	0.941	0.709	23.872	25.385	24.411	21.634	21.243	21.576	19.523	18.955	19.92
	827522	69	208	188240	0.947787	0.262958	0.027	0.04	0.04	0.334	0.217	0.223	98.529	98.186	98.472	98.162	98.253	98.059
	196664	67.8035	209	188308	0.948129	0.264223	0.491	0.515	0.498	28.393	28.751	28.783	35.97	35.24	34.473	35.156	35.537	34.459
	229455	67.6842	210	188375	0.948469	0.265487	7.002	6.984	6.932	46.033	46.116	46.192	96.079	96.188	96.164	95.951	95.892	95.944
	3.26589e+06	67.1141	211	188443	0.948807	0.266751	0.006	0.054	0.026	0.244	0.067	0.07	96.102	96.368	96.127	96.263	96.259	96.183
	166664	66.2866	212	188509	0.949141	0.268015	0	0	0.065	95.211	95.618	95.572	94.738	94.422	93.799	93.799	93.253	93.217
	262642	66	213	188575	0.949473	0.269279	0.053	0.059	0.025	86.431	86.951	86.496	96.246	96.05	95.972	95.497	94.957	95.686
	1109559	65	214	188640	0.949801	0.270544	66.22	65.71	66.556	75.466	75.216	75.691	90.163	91.505	91.315	85.594	84.534	85.415
	270030	65	215	188705	0.950128	0.271808	65.836	65.989	65.848	88.818	88.994	88.86	97.949	98.366	98.11	94.569	94.483	94.67
	304080	65	216	188770	0.950455	0.273072	2.869	2.375	2.522	14.105	14.211	14.133	34.388	33.564	32.858	31.452	31.582	30.982
	175758	64	217	188834	0.950777	0.274336	97.379	96.52	97.131	35.043	35.174	34.224	25.157	26.813	25.268	72.812	73.036	72.608
	306306	64	218	188898	0.9511	0.275601	0.133	0.142	0.132	73.839	73.745	73.828	97.42	97.349	97.4	97.383	97.327	97.266
	70830	63.8675	219	188962	0.951421	0.276865	62.716	59.585	59.342	67.075	63.278	63.37	52.911	55.569	52.095	56.429	55.452	53.923
	denovo4594.1	63.0228	220	189025	0.951738	0.278129	0	0	0	0	0	0	99.364	99.321	99.409	99.279	99.361	99.417
	3588390	61	221	189086	0.952046	0.279393	5.615	5.597	5.558	6.679	7.45	6.833	36.504	33.158	36.417	34.603	37.078	36.061
	10518	60	222	189146	0.952348	0.280657	0	0	0	0	0.022	0	94.746	94.84	94.804	96.252	96.279	96.256
	denovo1211.0	60	223	189206	0.95265	0.281922	46.353	43.732	49.386	57.038	57.189	54.15	76.106	75	78.022	49.966	47.281	50.371
	denovo5088.0	60	224	189266	0.952952	0.283186	0.392	0.423	0.385	23.233	23.324	23.904	53.473	51.871	51.813	49.603	48.703	50.576
	4443094	59.7238	225	189326	0.953253	0.28445	0	0	0	0	0	0	99.279	99.339	99.342	99.363	99.359	99.357
	167509	57.8497	226	189383	0.953544	0.285714	41.801	41.9	41.826	95.69	95.542	95.612	96.372	96.392	96.479	93.935	93.691	93.865
	192673	57	227	189440	0.953831	0.286979	0.295	0.255	0.436	25.874	25.907	26.023	39.73	40.348	40.219	41.709	42.24	41.675
	denovo3535.0	57	228	189497	0.954118	0.288243	0	0.044	0.026	0.054	0	0.046	91.884	91.977	91.602	91.904	91.826	91.966
	denovo1832.0	55	229	189552	0.954395	0.289507	0.535	0.632	0.637	42.289	42.026	41.872	69.934	71.127	70.402	71.633	71.127	71.202
	denovo9105.0	54	230	189606	0.954667	0.290771	2.39	2.199	2.283	18.661	18.585	18.944	93.95	94.49	93.643	93.498	93.364	93.559
	denovo10697.0	52.8961	231	189659	0.954933	0.292035	0	0	0.022	0.026	0.048	0	97.897	98.059	98.06	98.322	98.297	98.321
	180869	52	232	189711	0.955195	0.2933	74.358	74.233	74.467	68.995	69.316	69.345	14.161	11.06	11.37	38.143	40.005	37.98
	288521	52	233	189763	0.955457	0.294564	3.866	3.89	4.008	13.803	15.432	14.185	24.33	24.538	25.22	28.889	27.894	29.15
	denovo8298.1	51.493	234	189815	0.955716	0.295828	0.019	0.068	0.102	0.036	0.043	0.12	90.033	90.902	88.549	90.219	91.615	91.524
	177917	51	235	189866	0.955973	0.297092	1.664	1.875	0.794	4.541	4.313	3.978	9.53	9.698	8.581	5.038	4.412	4.877
	342685	51	236	189917	0.956229	0.298357	0	0.017	0	0	0	0.007	99.315	99.301	99.349	99.121	99.278	99.342
	denovo4376.0	50.6448	237	189967	0.956484	0.299621	1.768	1.472	2.002	10.152	10.869	11.55	28.302	26.103	26.041	24.402	25.317	26.625
	263834	50.451	238	190018	0.956739	0.300885	0.623	0.681	0.62	0.528	0.535	0.605	90.421	88.91	89.631	90.019	90.098	90.409
	1105328	50	239	190068	0.95699	0.302149	31.119	31.286	31.482	57.581	57.864	57.777	98.13	98.22	98.271	96.532	96.628	96.859
	167420	50	240	190118	0.957242	0.303413	30.107	29.971	29.993	89.302	89.384	89.338	92.457	92.494	92.639	91.019	91.002	90.927
	437137	50	241	190168	0.957494	0.304678	19.129	19.142	19.172	17.621	17.677	17.553	93.091	93.045	93.117	92.32	92.231	92.179
	denovo12129.0	49	242	190217	0.95774	0.305942	0.655	0.576	0.529	8.504	7.289	7.312	24.6	28.166	24.854	27.599	24.841	23.768
	denovo3878.0	49	243	190266	0.957987	0.307206	0.032	0	0.273	0.006	0.078	0.212	18.173	16.785	18.396	29.843	27.004	23.643
	denovo8186.0	49	244	190315	0.958234	0.30847	0	0	0	0.02	0.03	0.029	95.461	95.347	95.759	95.557	95.526	95.509
	denovo3780.0	48.0833	245	190363	0.958476	0.309735	0.074	0.074	0.138	31.221	31.236	31.187	12.712	14.662	12.514	15.197	14.09	13.464
	4315396	48	246	190411	0.958718	0.310999	0	0	0	98.491	98.844	98.814	99.203	99.158	99.144	98.75	98.775	98.801
	denovo5579.0	48	247	190459	0.958959	0.312263	0.253	0.269	0.248	0.234	0.234	0.288	95.584	95.478	95.937	95.24	95.414	95.405
	289315	47.6339	248	190507	0.959199	0.313527	0	0	0	8.079	7.955	8.025	99.531	99.508	99.514	99.581	99.582	99.597
	denovo4507.0	44	249	190551	0.959421	0.314791	6.686	2.432	3.412	10.423	5.807	10.338	24.944	23.305	26.226	21.066	21.857	26.116
	denovo5363.0	43.0847	250	190594	0.959638	0.316056	0.415	0.447	0.328	1.696	1.834	1.601	19.838	19.393	20.17	20.686	20.893	20.115
	3.32789e+06	43.0443	251	190637	0.959854	0.31732	0.11	0.113	0.089	17.641	16.931	16.754	70.805	70.763	71.211	74.608	70.58	73.494
	137043	43	252	190680	0.960071	0.318584	3.596	3.286	4.978	4.875	5.748	3.17	16.571	15.519	19.572	18.497	18.857	17.965
	163997	43	253	190723	0.960287	0.319848	0.05	0.075	0.06	0.197	0.109	0.202	58.786	58.326	57.76	55.919	57.405	58.68
	4401580	43	254	190766	0.960504	0.321113	0.596	1.161	0.669	4.654	5.155	4.95	20.674	20.978	21.633	22.353	21.505	21.077
	263992	42.9138	255	190809	0.96072	0.322377	1.434	1.296	2.082	18.054	20.604	17.124	18.891	17.639	18.344	19.562	18.575	18.776
	730939	42.6172	256	190851	0.960935	0.323641	0.683	0.645	0.666	49.891	50.359	49.245	21.867	22.214	21.171	21.072	21.293	21.988
	268844	42.5775	257	190894	0.961149	0.324905	0.446	0.46	0.48	1.219	1.202	1.17	67.604	68.009	68.519	70.894	68.741	67.443
	193680	42.3072	258	190936	0.961362	0.326169	52.781	52.691	52.838	53.809	53.086	54.227	75.731	72.988	75.691	74.157	72.643	73.362
	1.67833e+06	42.2379	259	190978	0.961575	0.327434	0.208	0.208	0.174	7.511	7.507	7.484	96.717	96.458	96.636	96.652	96.861	96.936
	170926	42	260	191020	0.961786	0.328698	10.034	10.021	10.093	36.159	36.223	36.305	98.618	98.705	98.675	98.147	98.062	98.166
	179513	42	261	191062	0.961998	0.329962	0.034	0.034	0.034	1.152	1.327	1.334	9.514	9.539	10.894	8.478	7.285	7.761
	3486634	42	262	191104	0.962209	0.331226	3.542	3.567	3.611	2.752	2.716	2.884	80.858	82.083	81.445	82.418	81.508	80.148
	322900	41.1524	263	191145	0.962416	0.332491	0.974	0.972	0.969	2.308	2.384	2.35	98.743	98.702	98.553	98.711	98.598	98.711
	191325	41	264	191186	0.962623	0.333755	2.475	2.743	2.313	9.694	9.574	10.192	17.485	16.313	15.995	14.522	15.813	15.122
	264155	40.7222	265	191227	0.962828	0.335019	0.475	0.48	0.492	0.385	0.385	0.385	94.176	94.262	94.12	93.963	94.099	94.129
	190547	40	266	191267	0.963029	0.336283	11.748	12.207	12.147	7.06	8.456	5.158	10.371	9.021	9.692	12.306	11.399	11.554
	196122	40	267	191307	0.963231	0.337547	0.072	0.111	0	7.614	7.692	7.785	31.239	31.463	31.804	29.012	27.948	28.233
	316381	40	268	191347	0.963432	0.338812	0.074	0.142	0.02	0.129	0.064	0.096	73.667	72.766	73.903	76.105	74.642	73.831
	319219	40	269	191387	0.963633	0.340076	1.887	1.951	1.9	73.937	73.96	73.744	83.6	84.261	83.776	87.223	86.124	86.09
	denovo4615.0	40	270	191427	0.963835	0.34134	0	0	0	0.018	0.018	0.018	98.855	98.919	98.976	99.078	99.032	99.124
	348376	39.8059	271	191467	0.964035	0.342604	15.167	15.107	15.142	11.498	11.468	11.583	50.88	50.739	52.185	54.497	55.016	54.203
	339549	39.416	272	191506	0.964234	0.343869	0.609	0.649	0.619	5.846	6.414	6.103	17.702	17.988	17.709	17.315	17.869	16.42
	4390319	39.0287	273	191545	0.96443	0.345133	0.117	0.104	0.078	54.045	53.214	52.597	35.852	36.231	37.295	35.502	32.727	32.204
	271602	39	274	191584	0.964626	0.346397	0.322	0.307	0.316	0.261	0.286	0.306	98.064	98.215	98.17	98.367	98.371	98.351
	4312974	39	275	191623	0.964823	0.347661	32.724	36.151	36.604	29.684	32.471	34.162	46.741	42.559	47.502	38.973	40.512	42.339
	4471135	39	276	191662	0.965019	0.348925	0.039	0.039	0.039	0.013	0.013	0.019	97.643	97.591	97.653	97.27	97.647	97.654
	denovo10506.0	39	277	191701	0.965216	0.35019	44.411	44.403	44.44	37.736	37.415	37.665	98.556	98.626	98.56	96.33	96.048	96.265
	denovo2073.0	39	278	191740	0.965412	0.351454	0.031	0.031	0.031	14.229	14.093	14.175	98.533	98.434	98.649	98.701	98.83	98.864
	denovo4069.0	39	279	191779	0.965608	0.352718	0.033	0.062	0.019	33.808	33.546	33.528	81.713	81.323	81.747	82.525	80.829	80.085
	denovo420.0	37	280	191816	0.965795	0.353982	0	0.061	0	0.342	0.378	0.37	78.929	79.461	80.175	81.062	81.72	80.708
	193680	36.6928	281	191853	0.965979	0.355247	51.516	49.926	50.414	41.062	48.019	44.755	50.857	51.603	55.025	48.817	48.574	49.291
	191318	36	282	191889	0.966161	0.356511	0	0	0	61.555	61.623	61.608	98.283	98.163	98.269	98.424	98.298	98.254
	45363	36	283	191925	0.966342	0.357775	0.108	0.098	0.042	3.725	3.626	3.511	96.968	96.908	97.062	97.191	96.723	97.049
	denovo3498.0	36	284	191961	0.966523	0.359039	0.795	0.413	0.106	2.518	2.209	2.386	6.651	7.473	7.237	4.729	3.711	3.961
	denovo4581.0	36	285	191997	0.966704	0.360303	98.057	98.039	98.078	97.232	97.182	97.521	97.313	97.122	97.235	97.408	97.711	97.397
	273737	35	286	192032	0.966881	0.361568	4.644	4.587	4.602	57.216	57.142	57.139	98.786	98.673	98.607	98.471	98.587	98.595
	455671	35	287	192067	0.967057	0.362832	96.226	96.27	96.278	96.578	96.414	96.439	96.667	96.598	96.661	96.353	96.337	96.342
	denovo12924.0	35	288	192102	0.967233	0.364096	0.689	0.855	0.751	15.767	16.028	15.757	84.626	83.869	84.408	84.274	85.239	84.03
	denovo4635.0	35	289	192137	0.967409	0.36536	1.297	1.228	0.944	3.565	3.009	3.452	49.526	53.818	51.864	50.799	49.319	53.483
	170328	34.7125	290	192172	0.967584	0.366625	0.025	0.021	0.032	11.525	11.405	11.599	90.716	91.445	91.79	92.196	92.59	92.552
	188610	34	291	192206	0.967755	0.367889	0.034	0.109	0.109	87.751	87.621	87.444	77.38	77.741	77.847	79.159	79.16	79.577
	259983	34	292	192240	0.967926	0.369153	91.717	91.77	91.694	89.413	89.639	89.521	98.616	98.518	98.444	95.524	95.472	95.394
	330296	34	293	192274	0.968098	0.370417	1.39	0.91	1.392	2.167	2.414	2.01	23.176	23.942	23.158	23.637	22.52	22.722
	3600504	34	294	192308	0.968269	0.371681	0.073	0.026	0.05	0.082	0.088	0.036	54.265	54.493	54.311	55.864	56.376	55.833
	denovo9225.0	34	295	192342	0.96844	0.372946	3.831	4.087	3.973	4.744	3.428	6.161	6.797	5.91	6.501	6.661	7.191	7.345
	319702	33	296	192375	0.968606	0.37421	0.11	0.117	0.076	22.905	22.896	23.217	77.363	77.037	77.173	77.148	77.255	76.904
	denovo10305.0	33	297	192408	0.968772	0.375474	0.546	0.519	0.596	3.95	4.225	4.695	61.576	53.217	55.662	56.438	58.903	53.813
	denovo725.0	33	298	192441	0.968938	0.376738	0.21	0.174	0.597	0.545	0.946	0.633	8.365	8.238	8.906	4.424	5.036	3.814
	denovo4594.0	32.9772	299	192474	0.969104	0.378003	0	0	0	0.018	0	0	98.1	98.098	98.325	98.242	98.264	98.113
	171322	32	300	192506	0.969266	0.379267	0.018	0.017	0	1.194	1.195	1.045	57.596	52.286	53.462	58.194	52.239	58.723
	335965	32	301	192538	0.969427	0.380531	0.029	0.029	0.083	1.31	1.46	1.411	18.519	18.877	19.096	19.45	19.628	19.507
	3946926	32	302	192570	0.969588	0.381795	6.273	6.291	6.358	49.733	49.855	49.466	96.118	96.205	96.079	96.006	95.865	96.042
	denovo3222.0	32	303	192602	0.969749	0.383059	0.05	0.08	0.124	66.661	66.599	66.748	95.974	96.123	96.129	96.608	96.681	96.606
	denovo389.0	32	304	192634	0.96991	0.384324	0.926	0.82	1.01	3.37	3.786	3.603	51.868	47.245	49.89	50.265	49.702	45.352
	denovo8413.0	32	305	192666	0.970071	0.385588	0.041	0.157	0.087	9.42	8.517	8.685	10.602	10.328	10.28	9.38	9.616	10.13
	269058	31	306	192697	0.970227	0.386852	3.65	3.421	3.067	23.048	21.097	21.762	22.273	22.03	21.735	18.495	18.427	19.968
	262326	30.6102	307	192727	0.970381	0.388116	0	0	0	46.908	46.843	46.884	98.666	98.691	98.609	98.853	98.914	98.686
	327900	30	308	192757	0.970532	0.389381	47.978	48.157	48.304	42.345	42.123	42.149	59.866	60.118	60.131	65.353	65.279	65.426
	373939	30	309	192787	0.970684	0.390645	98.69	98.635	98.677	98.608	98.608	98.586	98.08	98.135	98.124	98.494	98.437	98.35
	193418	29.997	310	192817	0.970835	0.391909	50.967	50.945	51.162	49.039	49.064	49.132	91.619	91.616	91.63	88.504	88.563	88.538
	315496	29.7612	311	192847	0.970984	0.393173	0	0.009	0.021	0.043	0.057	0.026	46.626	49.382	47.111	48.916	49.559	48.855
	189789	29	312	192876	0.97113	0.394437	2.728	2.752	2.613	0.404	0.296	0.302	22.457	21.934	22.004	22.836	21.793	22.461
	269828	29	313	192905	0.971276	0.395702	0.521	0.486	0.466	54.251	54.384	54.152	90.323	90.082	90.665	84.46	84.569	83.86
	291950	29	314	192934	0.971422	0.396966	0.014	0.04	0.103	0.149	0.157	0.169	72.307	72.006	71.113	74.523	74.368	73.844
	355440	29	315	192963	0.971568	0.39823	0.771	0.783	0.78	38.82	38.607	38.824	91.237	91.43	91.268	92.232	91.978	92.188
	denovo12532.0	29	316	192992	0.971714	0.399494	0.094	0.117	0.104	0.092	0.086	0.098	7.342	7.835	5.845	5.936	6.819	8.413
	denovo159.0	29	317	193021	0.97186	0.400759	0	0	0.089	7.42	7.713	6.824	20.687	19.716	20.173	18.727	18.685	18.661
	denovo3138.0	29	318	193050	0.972007	0.402023	1.325	1.523	1.442	8.536	8.722	8.115	20.09	19.669	21.222	22.551	21.814	20.733
	denovo6222.0	29	319	193079	0.972153	0.403287	33.875	43.952	38.404	32.918	42.229	38.581	40.6	36.688	38.768	41.574	50.948	44.592
	827592	28.7962	320	193108	0.972298	0.404551	0.184	0.154	0.059	23.504	22.89	24.471	36.176	41.471	31.275	43.375	44.336	51.812
	denovo6551.1	28.0146	321	193136	0.972439	0.405815	0.243	0.155	0.364	0.243	0.489	0.596	15.17	13.718	13.481	12.841	15.148	13.933
	263518	28	322	193164	0.97258	0.40708	0.177	0.191	0.191	0.143	0.149	0.155	61.882	61.74	62.008	68.164	68.202	68.101
	denovo12921.0	28	323	193192	0.972721	0.408344	0.043	0.043	0.171	0.139	0.158	0.016	82.046	80.781	80.584	83.583	83.726	83.209
	denovo6356.0	28	324	193220	0.972862	0.409608	0	0	0.029	0.127	0.196	0.149	89.072	88.971	88.674	91.028	90.953	91.094
	denovo717.1	27.7986	325	193248	0.973001	0.410872	0.029	0.014	0.034	2.549	2.563	2.613	89.049	89.191	89.201	88.031	88.614	87.746
	4.44477e+06	27.3443	326	193275	0.973139	0.412137	1.486	1.51	1.464	7.988	7.926	7.972	95.352	95.288	95.145	95.748	95.737	95.837
	4256470	27	327	193302	0.973275	0.413401	0.721	0.575	0.711	1.636	1.426	1.57	17.164	17.986	18.299	18.328	17.777	16.339
	denovo1064.0	27	328	193329	0.973411	0.414665	0.023	0.016	0.011	2.225	2.468	2.335	17.434	16.701	15.304	13.524	14.035	14.566
	denovo532.0	27	329	193356	0.973547	0.415929	15.719	15.789	15.89	1.739	1.972	1.89	30.512	30.41	30.187	31.104	31.629	31.61
	188548	26	330	193382	0.973678	0.417193	0	0.077	0.049	0.084	0.089	0.083	88.834	88.867	88.839	89.907	90.208	90.135
	577294	26	331	193408	0.973809	0.418458	0.045	0.174	0.037	0.172	0.159	0.143	73.383	73.664	73.974	67.643	67.254	66.489
	822112	26	332	193434	0.97394	0.419722	0.63	0.646	0.625	2.684	2.714	2.689	99.466	99.513	99.478	99.413	99.458	99.446
	denovo10559.0	26	333	193460	0.974071	0.420986	0.139	0.153	0.189	0.165	0.17	0.165	96.397	96.319	96.33	96.763	96.613	96.611
	denovo11208.0	26	334	193486	0.974202	0.42225	0.172	0.222	0.112	1.725	1.357	1.489	6.649	6.376	7.025	6.075	6.625	6.153
	denovo5303.0	26	335	193512	0.974332	0.423515	0.027	0.028	0.049	11.572	11.542	11.487	90.131	90.337	90.25	91.21	91.432	91.411
	denovo8025.0	26	336	193538	0.974463	0.424779	0.404	0.174	0.594	0.471	0.464	0.552	14.37	12.978	12.462	11.667	11.861	10.738
	146564	25.6589	337	193564	0.974593	0.426043	26.15	26.122	25.283	41.71	40.735	40.627	34.239	47.281	40.423	49.45	43.808	49.42
	1.13508e+06	25.3262	338	193589	0.97472	0.427307	0.669	0.685	0.82	3.153	3.672	3.6	24.451	23.832	23.182	21.531	22.324	21.162
	179838	25	339	193614	0.974846	0.428571	0.541	0.565	0.586	7.516	8.455	8.228	25.226	23.081	24.128	20.059	23.483	24.9
	185222	25	340	193639	0.974972	0.429836	0.058	0.058	0.058	0.651	0.195	0.031	81.168	80.283	80.32	72.574	72.592	72.551
	denovo1324.0	25	341	193664	0.975098	0.4311	0	0	0	0	0	0	63.249	62.989	63.047	68.286	68.222	68.306
	denovo1719.0	25	342	193689	0.975224	0.432364	0.368	0.374	0.435	17.577	17.132	17.435	21.941	19.43	20.628	19.378	19.472	19.3
	denovo8389.0	25	343	193714	0.975349	0.433628	0.591	0.915	1.022	8.642	8.495	9.18	13.344	14.165	14.357	15.378	14.093	14.355
	denovo10393.1	24.2089	344	193738	0.975471	0.434893	0.13	0.211	0.247	0.239	0.214	0.265	17.5	16.988	17.639	18.638	18.051	16.991
	1033413	24	345	193762	0.975592	0.436157	0.021	0	0	5.92	6.347	6.853	51.87	50.929	47.176	50.645	53.669	53.477
	1108078	24	346	193786	0.975713	0.437421	0	0	0	22.245	22.34	22.193	97.44	97.469	97.489	97.989	97.878	97.989
	183606	24	347	193810	0.975834	0.438685	0.023	0	0.004	0.906	0.894	0.89	63.596	63.536	63.67	69.91	69.977	69.664
	184470	24	348	193834	0.975955	0.439949	0	0	0	1.688	1.802	1.914	63.832	64.789	64.245	66.901	66.907	64.492
	271230	24	349	193858	0.976076	0.441214	0.058	0.023	0.031	0	0	0.071	96.378	95.913	95.886	96.405	96.356	96.437
	3141094	24	350	193882	0.976196	0.442478	0.483	0.464	0.48	0.46	0.579	0.461	27.272	27.114	26.857	30.377	29.956	29.866
	609589	24	351	193906	0.976317	0.443742	0.3	0.317	0.318	13.116	13.13	13.339	66.691	66.763	66.679	67.733	67.815	67.847
	denovo2511.0	24	352	193930	0.976438	0.445006	0.023	0.023	0.409	0.276	0.279	0.012	79.878	78.66	79.563	82.103	81.006	81.549
	denovo5418.0	24	353	193954	0.976559	0.446271	0.008	0.008	0.008	0.02	0.024	0.039	70.914	70.996	70.876	74.733	75.106	74.972
	1109178	23.874	354	193978	0.976679	0.447535	1.498	1.507	1.508	1.494	1.523	0.809	80.723	80.625	80.307	79.528	78.948	80.087
	4.38155e+06	23.7845	355	194002	0.976799	0.448799	0.208	0.156	0.202	0.97	0.891	0.934	43.171	43.873	41.988	43.249	43.252	43.602
	172640	23.7002	356	194026	0.976918	0.450063	0.062	0.01	0.008	55.933	55.957	55.699	92.41	92.563	92.364	92.999	93.237	93.079
	133719	23.61	357	194049	0.977037	0.451327	0.187	0.266	0.202	13.394	13.354	13.692	17.571	13.078	28.12	17.241	22.502	17.112
	264359	23.2254	358	194073	0.977154	0.452592	0.632	0.62	0.638	0.483	0.421	0.484	91.723	91.603	91.66	93.655	93.469	93.733
	167509	23.1503	359	194096	0.977271	0.453856	3.659	3.671	3.708	58.857	58.789	58.794	88.294	88.127	88.149	89.017	89.211	88.81
	176952	23	360	194119	0.977386	0.45512	0.024	0.018	0.018	5.315	5.406	5.214	81.408	81.519	81.453	84.772	85.241	85.073
	209377	23	361	194142	0.977502	0.456384	1.205	1.954	1.083	2.559	1.365	0.693	7.974	7.099	6.907	4.764	4.684	4.256
	291090	23	362	194165	0.977618	0.457649	0.024	0.008	0.008	0.02	0	0.016	73.286	72.378	72.571	75.886	74.852	74.301
	3154070	23	363	194188	0.977734	0.458913	5.414	5.479	5.395	4.514	4.629	4.223	31.89	30.331	32.207	30.761	31.475	32.431
	3997242	23	364	194211	0.97785	0.460177	0.023	0.034	0.032	83.076	83.767	84.175	44.817	44.313	44.221	40.774	44.555	41.894
	denovo1959.0	23	365	194234	0.977965	0.461441	0	0	0	0	0	0	94.4	94.372	94.427	94.874	94.94	94.907
	denovo8255.1	22.6669	366	194256	0.97808	0.462705	0.371	0.1	0.469	0.386	0.375	0.796	34.419	36.067	33.896	25.46	26.033	26.913
	676211	22.6175	367	194279	0.978193	0.46397	0.136	0.136	0.136	0.101	0.104	0.099	95.193	95.114	95.082	95.867	95.861	95.996
	4336940	22	368	194301	0.978304	0.465234	0	0	0	0	0	0	91.294	90.993	91.392	91.1	91.215	91.3
	4474255	22	369	194323	0.978415	0.466498	0	0	0	2.273	2.345	2.38	82.728	82.813	82.56	85.794	85.887	85.878
	573135	22	370	194345	0.978526	0.467762	0.148	0.142	0.151	0.148	0.14	0.148	99.176	99.174	99.135	99.146	99.141	99.154
	denovo5602.0	22	371	194367	0.978636	0.469027	10.055	10.089	10.027	11.534	8.787	9.849	24.54	25.92	22.731	21.791	22.702	24.947
	denovo1402.0	21.9415	372	194389	0.978747	0.470291	0.743	0.625	0.814	2.133	2.274	2.425	12.196	12.411	12.581	11.61	10.583	11.646
	denovo4376.1	21.3552	373	194410	0.978854	0.471555	0	0	0	4.259	4.12	4.065	61.167	61.082	61.01	67.113	66.771	66.84
	1756274	21	374	194431	0.97896	0.472819	0.006	0.025	0.021	8.689	8.686	8.677	44.088	44.388	44.372	51.781	51.67	51.443
	228785	21	375	194452	0.979066	0.474083	0.17	0.169	0.169	36.608	36.608	36.61	89.137	89.082	89.037	91.052	91.022	91.025
	3211875	21	376	194473	0.979172	0.475348	0.368	0.258	0.335	1.182	1.502	1.129	19.797	20.196	20.391	20.697	20.031	19.222
	4304475	21	377	194494	0.979277	0.476612	0.036	0.062	0.15	1.049	0.958	1.16	6.123	6.601	6.114	3.778	3.98	3.585
	4380294	21	378	194515	0.979383	0.477876	2.35	2.226	2.061	13.226	12.419	13.35	23.452	20.001	22.096	17.594	18.581	19.249
	839152	21	379	194536	0.979489	0.47914	0	0	0.019	6.105	5.642	5.228	48.034	48.682	52.699	48.704	45.754	45.925
	denovo5713.0	21	380	194557	0.979595	0.480405	0.618	1.274	0.597	0.473	1.308	0.518	14.952	15.384	14.578	4.224	5.532	3.786
	denovo8701.0	21	381	194578	0.9797	0.481669	0.389	0.431	0.079	0.443	0.376	0.595	10.55	11.959	12.24	11.134	10.589	12.449
	denovo8847.0	21	382	194599	0.979806	0.482933	0.072	0.057	0.102	1.075	0.996	0.994	15.642	15.772	16.064	14.76	17.405	18.568
	273954	20.9538	383	194620	0.979912	0.484197	0	0	0	0	0	0	63.844	63.824	63.704	71.197	70.707	70.925
	4.44998e+06	20.2146	384	194640	0.980013	0.485461	3.402	3.484	3.671	4.003	3.736	3.832	8.788	11.001	9.424	10.293	10.004	10.263
	267406	20.1823	385	194661	0.980115	0.486726	0.055	0.109	0.038	85.296	85.654	85.562	82.942	83.113	83.466	85.161	84.917	84.957
	299171	20.0357	386	194681	0.980216	0.48799	0.327	0.413	0.442	3.945	3.75	4.076	13.114	15.112	14.591	13.935	15.893	15.697
	193418	20.003	387	194701	0.980317	0.489254	21.048	20.936	21.011	19.859	19.951	19.845	66.18	66.318	66.398	66.517	66.826	66.837
	181717	20	388	194721	0.980417	0.490518	0.006	0	0.014	0.184	0.159	0.131	82.149	82.227	82.356	85.325	85.341	85.006
	229459	20	389	194741	0.980518	0.491783	0	0	0	0	0	0	92.665	92.609	92.592	94.093	93.952	93.946
	263171	20	390	194761	0.980619	0.493047	0.109	0.041	0.051	13.009	12.532	12.909	11.195	11.816	11.915	14.032	12.816	13.443
	2875735	20	391	194781	0.980719	0.494311	0.233	0.272	0.224	2.009	1.442	1.756	10.103	12.376	10.62	9.72	9.167	11.386
	4407703	20	392	194801	0.98082	0.495575	0	0	0	2.229	2.29	2.292	95.778	95.489	95.502	95.855	95.65	95.613
	4413214	20	393	194821	0.980921	0.496839	0	0	0	35.225	35.22	35.315	97.72	97.717	97.702	97.687	97.647	97.699
	denovo11841.0	20	394	194841	0.981021	0.498104	0.122	0.427	0.099	8.817	8.537	8.538	29.388	29.622	29.578	29.681	30.287	30.368
	denovo11906.0	20	395	194861	0.981122	0.499368	2.775	2.616	2.839	9.081	9.249	8.549	13.464	14.407	14.168	13.995	12.466	13.197
	denovo1842.0	20	396	194881	0.981223	0.500632	0.23	0.225	0.13	15.443	15.004	15.952	17.701	17.085	18.348	18.142	17.539	18.731
	denovo2874.0	20	397	194901	0.981324	0.501896	0.11	0.211	0.224	9.641	8.364	8.318	10.95	12.314	11.819	11.702	12.034	11.655
	denovo3777.0	20	398	194921	0.981424	0.503161	0.559	0.558	0.733	3.7	3.493	3.643	24.937	25.277	23.762	24.23	25.092	25.716
	denovo8803.0	20	399	194941	0.981525	0.504425	97.079	97.149	97.132	96.286	96.207	96.211	93.131	93.014	93.187	96.102	96.03	95.897
	denovo9553.0	20	400	194961	0.981626	0.505689	0.009	0	0	0.7	0.691	0.728	89.056	89.324	89.166	91.223	91.045	90.981
	197644	19.8854	401	194981	0.981726	0.506953	0.11	0.125	0.125	21.332	21.23	21.158	53.193	53.491	53.657	57.396	58.332	57.958
	denovo10393.0	19.7911	402	195000	0.981825	0.508217	0.038	0.161	0.155	0.387	0.23	0.172	64.121	64.278	64.496	64.746	64.004	64.217
	70830.1	19.1325	403	195019	0.981922	0.509482	8.2	8.178	7.755	13.509	14.133	12.733	12.805	14.877	13.02	17.248	16.376	16.323
	1.10918e+06	19.126	404	195039	0.982018	0.510746	0	0	0	0	0	0	90.066	89.827	89.903	92.213	92.503	92.381
	189585	19	405	195058	0.982114	0.51201	0.338	0.677	1.333	0.521	0.165	0.519	7.97	7.531	6.952	7.582	7.639	8.221
	278098	19	406	195077	0.982209	0.513274	0.144	0.122	0.16	23.43	23.929	23.567	48.459	47.981	42.88	41.483	35.275	33.139
	305012	19	407	195096	0.982305	0.514539	0.035	0.025	0.003	2.442	2.57	2.494	76.143	75.609	76.077	77.567	77.652	77.32
	4421276	19	408	195115	0.982401	0.515803	0	0	0	0	0	0	75.654	75.454	75.756	81.494	81.287	81.355
	522433	19	409	195134	0.982496	0.517067	0.013	0.013	0.013	0.034	0.038	0	87.07	87.15	87.271	88.213	88.132	88.218
	denovo10243.0	19	410	195153	0.982592	0.518331	0.034	0.026	0.052	16.38	16.509	16.511	38.306	38.338	38.437	44.374	44.626	44.472
	denovo2795.0	19	411	195172	0.982688	0.519595	0.002	0.005	0.002	0	0	0	84.698	84.7	84.698	88.192	87.967	88.332
	denovo4276.0	19	412	195191	0.982783	0.52086	1.935	1.936	1.917	7.972	7.762	7.536	14.87	14.934	14.876	16.917	16.593	18.044
	denovo4463.0	19	413	195210	0.982879	0.522124	29.009	29.308	29.395	24.619	26.495	24.713	19.085	22.636	21.565	25.92	29.77	26.775
	denovo5454.0	19	414	195229	0.982975	0.523388	0	0	0	0.021	0	0	27.312	26.96	26.701	25.903	24.02	26.582
	denovo6811.0	19	415	195248	0.98307	0.524652	0	0	0	15.714	15.851	15.783	83.887	83.149	82.864	84.397	84.784	83.094
	denovo8648.0	19	416	195267	0.983166	0.525917	4.115	4.596	4.846	7.19	8.17	7.315	77.826	75.964	78.103	62.622	62.161	61.868
	262258	18.7914	417	195285	0.983261	0.527181	0.077	0	0	0.161	0.043	0.101	15.809	15.767	15.915	20.192	19.974	19.868
	649107	18.217	418	195304	0.983352	0.528445	0.002	0	0	63.597	63.692	63.7	85.844	86.04	85.942	89.104	88.977	89.009
	175485	18	419	195322	0.983443	0.529709	0	0.016	0	2.226	2.297	2.374	42.945	42.702	42.876	50.028	49.646	49.611
	261277	18	420	195340	0.983534	0.530973	0.003	0	0	14.877	15.053	14.953	62.678	63.469	63.426	65.52	65.29	65.39
	262634	18	421	195358	0.983624	0.532238	0.964	0.879	0.945	10.3	10.181	10.666	72.14	72.34	71.286	70.545	71.459	72.003
	denovo10472.0	18	422	195376	0.983715	0.533502	0.58	0.545	0.511	0.361	0.447	0.582	36.582	36.435	37.152	44.627	44.527	44.769
	denovo13136.0	18	423	195394	0.983806	0.534766	0.025	0.022	0.087	0.085	0	0.017	65.174	64.63	64.933	69.723	69.328	69.493
	denovo2199.0	18	424	195412	0.983896	0.53603	0.012	0.03	0.003	0	0	0.016	64.777	65.07	64.497	67.894	67.698	67.672
	denovo4917.0	18	425	195430	0.983987	0.537295	0	0.014	0	0.035	0.031	0.037	87.705	87.759	87.65	89.541	89.56	89.578
	267406	17.8177	426	195447	0.984077	0.538559	0.109	0.151	0.064	54.136	53.643	55.563	14.342	14.522	14.583	14.902	14.774	14.675
	262326	17.3898	427	195465	0.984164	0.539823	0.022	0	0	11.628	11.71	11.749	89.036	89.025	89.072	92.049	91.967	92.12
	denovo8373.1	17.3001	428	195482	0.984251	0.541087	0.829	0.892	0.655	0.389	0.502	0.496	13.537	13.767	14.128	15.805	16.839	16.808
	denovo527.1	17.0065	429	195499	0.984337	0.542351	0.323	0.286	0.471	11.43	11.987	11.703	19.012	20.352	18.925	18.925	22.548	20.699
	132929	17	430	195516	0.984422	0.543616	0.223	0.109	0.175	0.116	0.118	0.185	83.923	83.684	83.665	85.814	85.573	85.715
	180879	17	431	195533	0.984508	0.54488	0	0	0	0	0	0	79.518	79.431	79.39	83.707	83.818	83.64
	259993	17	432	195550	0.984594	0.546144	2.31	2.524	2.774	16.73	15.261	16.645	39.187	35.9	37.935	32.828	32.722	34.154
	3377773	17	433	195567	0.984679	0.547408	0.146	0.272	0	0.127	0.01	0.199	65.409	64.972	65.106	68.854	69.537	69.454
	4379247	17	434	195584	0.984765	0.548673	0.059	0.013	0	15.57	15.594	15.832	86.422	86.34	86.657	89.503	89.339	89.377
	727945	17	435	195601	0.98485	0.549937	0	0	0	76.303	76.702	76.158	80.543	80.497	80.553	85.393	85.294	85.518
	denovo10679.0	17	436	195618	0.984936	0.551201	1.403	1.391	0.066	0.378	0.722	0.243	5.212	4.926	5.678	2.295	2.346	1.942
	denovo10718.0	17	437	195635	0.985022	0.552465	0.002	0.007	0.002	0.002	0	0	8.031	7.979	7.802	8.285	9.331	8.101
	denovo10990.0	17	438	195652	0.985107	0.553729	1.761	0.183	0.503	4.308	5.76	4.789	7.482	6.926	6.056	1.394	1.789	2.598
	denovo11716.0	17	439	195669	0.985193	0.554994	0	0	0	2.348	2.456	2.498	63.992	64.212	64.351	71.449	71.466	71.762
	denovo7482.0	17	440	195686	0.985278	0.556258	0.243	0.463	0.407	1.668	1.738	1.238	10.063	10.094	10.703	4.047	3.722	4.756
	denovo8312.0	17	441	195703	0.985364	0.557522	0.01	0.01	0.01	2.587	2.94	2.658	22.682	23.011	21.861	21.392	22.564	23.698
	denovo9496.0	17	442	195720	0.98545	0.558786	3.483	4.355	3.983	5.39	5.78	6.285	17.355	20.037	18.859	20.649	19.631	21.036
	denovo12694.1	16.9784	443	195737	0.985535	0.560051	0.14	0.228	0.268	0.096	0.197	0.162	48.074	48.393	48.697	53.06	53.701	53.285
	192598	16.839	444	195754	0.98562	0.561315	0.027	0.007	0.04	0.005	0.022	0.009	34.322	35.179	34.037	31.458	33.201	33.809
	272949	16.8047	445	195771	0.985704	0.562579	0.005	0.005	0.005	12.251	12.155	12.227	48.246	47.503	49.304	49.883	49.984	49.591
	denovo2990.0	16.273	446	195787	0.985786	0.563843	8.285	8.357	8.321	9.643	9.66	9.55	19.289	18.995	18.858	25.05	24.996	24.906
	182061	16	447	195803	0.985867	0.565107	0.862	0.66	0.704	26.473	26.248	26.479	41.727	43.177	40.44	40.29	42.17	42.38
	231021	16	448	195819	0.985947	0.566372	0.02	0	0.015	11.88	11.805	11.738	70.536	70.684	70.998	75.825	75.788	76.082
	267451	16	449	195835	0.986028	0.567636	2.153	2.138	2.1	1.923	1.906	1.911	59.509	59.644	59.46	64.578	64.413	64.723
	267536	16	450	195851	0.986109	0.5689	0	0	0	0	0	0	89.205	89.173	89.306	91.564	91.589	91.571
	4365109	16	451	195867	0.986189	0.570164	2.344	2.353	2.511	12.383	13.06	12.439	22.326	25.458	23.818	21.06	23.181	21.28
	denovo1369.0	16	452	195883	0.98627	0.571429	0	0	0	0.032	0.007	0.029	14.543	15.038	14.356	13.825	12.806	14.003
	denovo1739.0	16	453	195899	0.98635	0.572693	0.005	0	0	0.652	0.811	0.459	6.422	6.313	9.071	10.398	7.804	5.503
	denovo273.0	16	454	195915	0.986431	0.573957	0	0	0	0.033	0	0	58.325	58.095	58.219	64.225	64.001	64.047
	denovo4974.0	16	455	195931	0.986511	0.575221	0	0	0	1.704	1.709	1.792	73.711	73.932	73.856	79.535	79.478	79.355
	denovo6432.0	16	456	195947	0.986592	0.576485	0.044	0	0	7.626	7.39	7.435	40.593	40.857	40.731	47.481	47.442	47.392
	denovo8150.0	16	457	195963	0.986673	0.57775	0	0	0	0.844	0.859	1.045	6.488	4.868	6.569	4.077	4.348	7.436
	denovo9308.0	16	458	195979	0.986753	0.579014	0.039	0	0	0.046	0.024	0.024	70.171	70.492	70.366	75.249	75.397	75.419
	denovo527.0	15.9935	459	195995	0.986834	0.580278	0.218	0.329	0.244	3.017	3.235	3.511	55.521	55.525	55.202	61.203	61.135	61.081
	denovo944.0	15.934	460	196011	0.986914	0.581542	0.643	0.682	0.645	0.604	0.648	0.661	53.837	53.782	53.859	59.626	59.572	59.745
	denovo12065.1	15.8701	461	196027	0.986994	0.582807	0	0	0	5.801	5.72	5.785	20.68	20.629	20.617	27.242	27.219	27.107
	313069	15.7006	462	196043	0.987073	0.584071	0	0	0	0.056	0.016	0.034	40.829	42.146	43.42	43.352	43.591	42.972
	denovo2819.1	15.0025	463	196058	0.987148	0.585335	0.044	0.039	0.046	0.037	0.039	0.045	48.952	49.004	49.132	55.669	55.493	55.758
	1871227	15	464	196073	0.987224	0.586599	9.594	8.934	8.716	13.31	12.613	13.082	20.955	22.866	20.772	37.239	37.624	37.817
	191811	15	465	196088	0.987299	0.587863	0.674	0.295	0.651	0.148	0.303	0.433	6.418	7.397	7.151	7.046	6.916	6.946
	denovo2529.0	15	466	196103	0.987375	0.589128	0.003	0	0.003	0.982	0.976	1.193	56.271	56.4	54.763	54.872	54.385	54.63
	denovo4013.0	15	467	196118	0.98745	0.590392	0.03	0.07	0.031	0.138	0.143	0.158	82.581	82.029	82.398	86.242	85.797	86.187
	denovo4538.0	15	468	196133	0.987526	0.591656	0	0	0	2.451	2.471	2.408	23.603	23.8	23.697	29.012	28.969	28.922
	denovo4607.0	15	469	196148	0.987601	0.59292	0	0	0	0	0	0	73.017	72.915	73.059	78.714	78.748	78.842
	denovo4689.0	15	470	196163	0.987677	0.594185	0	0	0	0	0	0	69.317	69.34	69.274	75.325	75.415	75.365
	denovo516.0	15	471	196178	0.987753	0.595449	0	0	0	0.019	0	0	81.27	81.118	81.435	85.123	85.079	85.08
	denovo7302.0	15	472	196193	0.987828	0.596713	0	0	0	0	0	0	30.733	31.605	31.166	29.753	30.771	30.047
	268844	14.4225	473	196207	0.987901	0.597977	0.093	0.076	0.098	0.062	0.088	0.161	59.445	59.488	59.327	64.598	65.239	64.688
	4.46011e+06	14.1079	474	196221	0.987972	0.599241	0	0	0	0.031	0.031	0	54.134	54.049	54.156	60.652	60.262	60.62
	1513771	14	475	196235	0.988042	0.600506	0	0	0	29.234	29.176	29.325	60.176	59.842	60.027	67.137	67.365	67.047
	180362	14	476	196249	0.988113	0.60177	0.259	0.302	0.3	2.145	2.162	2.642	13.141	14.484	13.726	11.838	11.439	12.169
	188299	14	477	196263	0.988183	0.603034	0.046	0.041	0.049	0.285	0.385	0.258	33.209	33.461	32.964	37.78	38.146	37.749
	270730	14	478	196277	0.988254	0.604298	0.006	0.006	0.006	0.225	0.222	0.284	41.573	41.112	41.503	43.364	43.518	43.921
	3016478	14	479	196291	0.988324	0.605563	10.14	9.77	9.913	10.261	10.101	10.047	15.937	15.735	16.596	19.757	19.994	21.103
	827195	14	480	196305	0.988395	0.606827	0	0	0	0	0	0	65.007	65.105	65.017	70.305	70.278	70.311
	denovo10319.0	14	481	196319	0.988465	0.608091	1.478	0.712	0.672	3.506	3.532	3.738	8.959	9.022	8.876	6.706	5.848	6.879
	denovo12698.0	14	482	196333	0.988536	0.609355	0.161	0.096	0.092	3.699	3.306	3.424	7.16	7.229	7.365	6.234	6.052	6.074
	denovo12977.0	14	483	196347	0.988606	0.610619	0.166	0.282	0.135	0.354	0.227	0.254	20.603	20.768	20.023	21.382	20.72	20.784
	denovo2179.0	14	484	196361	0.988677	0.611884	0.628	1.467	1.344	0.641	1.631	1.672	10.338	10.766	10.601	4.65	5.046	6.353
	denovo2417.0	14	485	196375	0.988747	0.613148	0.038	0.03	0.03	0.008	0.022	0.034	81.565	81.789	81.638	84.563	84.417	84.507
	denovo3874.0	14	486	196389	0.988818	0.614412	0.486	0.447	0.434	4.805	4.741	4.053	38.217	46.792	44.175	43.887	41.237	46.337
	denovo4139.0	14	487	196403	0.988888	0.615676	0	0.161	0.106	5.464	5.557	5.686	1.424	1.906	2.099	2.762	1.981	2.036
	denovo4266.0	14	488	196417	0.988959	0.616941	0.206	0.21	0.206	0.233	0.233	0.264	51.173	51.299	51.496	56.325	56.262	55.552
	denovo4860.0	14	489	196431	0.989029	0.618205	0.312	0.275	0.348	0.237	0.292	0.3	63.797	63.661	63.653	70.145	69.772	69.6
	denovo7705.0	14	490	196445	0.9891	0.619469	0	0	0	0	0	0.038	43.295	44.965	44.239	45.527	44.553	46.404
	denovo8828.0	14	491	196459	0.98917	0.620733	3.363	3.371	3.344	9.965	7.487	6.659	11.058	12.613	14.228	14.802	8.052	11.091
	denovo9575.0	14	492	196473	0.989241	0.621997	1.073	1.044	1.043	2.141	1.898	2.561	8.66	5.292	5.768	5.15	4.083	4.854
	denovo9794.0	14	493	196487	0.989311	0.623262	0.004	0	0	0.425	0.416	0.396	11.084	11.532	10.994	13.312	12.719	12.225
	denovo4118.1	13.9424	494	196501	0.989381	0.624526	0.253	0.193	0.201	5.118	5.181	4.807	5.629	6.504	6.602	6.715	7.055	5.704
	270448	13.8036	495	196515	0.989451	0.62579	0	0.228	0	0.118	0.099	0.093	59.946	59.933	60.251	64.959	65.287	64.97
	denovo8255.0	13.3331	496	196528	0.989518	0.627054	2.004	2.004	1.827	1.399	1.472	2.269	14.684	15.718	14.899	15.951	15.426	15.203
	173965	13	497	196541	0.989583	0.628319	64.207	64.29	64.132	62.54	62.1	62.353	51.667	51.508	51.34	65.963	65.79	65.913
	174358	13	498	196554	0.989649	0.629583	0.017	0.035	0.104	0.26	0.267	0.21	46.083	45.934	46.258	34.228	35.109	35.045
	179343	13	499	196567	0.989714	0.630847	0.213	0.23	0.227	0.187	0.165	0.122	72.423	72.302	72.105	77.956	78.085	77.902
	188785	13	500	196580	0.98978	0.632111	0.007	0.007	0.007	0.002	0.005	0.002	71.597	71.488	71.582	76.389	76.398	76.526
	267123	13	501	196593	0.989845	0.633375	0	0	0	0	0	0.013	74.536	74.73	74.362	79.306	79.409	79.35
	289627	13	502	196606	0.989911	0.63464	6.477	6.773	6.571	13.146	13.243	13.218	12.137	12.45	12.625	13.902	13.81	13.145
	295590	13	503	196619	0.989976	0.635904	0.007	0	0	28.22	28.176	28.042	56.751	56.985	56.788	64.782	64.521	64.306
	3563235	13	504	196632	0.990041	0.637168	1.225	1.151	1.003	0.474	0.472	0.202	5.447	5.307	5.558	7.463	8.203	8.787
	4442899	13	505	196645	0.990107	0.638432	0.057	0.057	0.057	0.49	0.516	0.508	31.151	31.651	31.926	32.873	33.116	34.133
	995147	13	506	196658	0.990172	0.639697	0.118	0.037	0.057	2.856	2.251	2.575	3.636	4.426	4.342	1.63	2.514	1.418
	denovo1235.0	13	507	196671	0.990238	0.640961	6.078	6.178	6.033	8.791	9.034	8.028	19.684	22.024	20.702	17.011	18.666	18.217
	denovo12645.0	13	508	196684	0.990303	0.642225	0.371	0.251	0.143	0.174	0.094	0.632	5.934	5.307	5.47	7.287	7.353	7.365
	denovo1457.0	13	509	196697	0.990369	0.643489	39.706	39.922	39.618	38.993	39.74	39.391	24.205	24.302	24.44	33.084	34.002	33.232
	denovo2183.0	13	510	196710	0.990434	0.644753	0	0	0.027	0.294	0.257	0.231	69.862	70.063	70.226	75.489	75.618	75.172
	denovo2333.0	13	511	196723	0.9905	0.646018	0.044	0.032	0.087	0.438	0.275	0.205	52.577	52.224	52.167	57.844	57.877	58.04
	denovo2609.0	13	512	196736	0.990565	0.647282	0	0	0	0.011	0.011	0	54.716	55.089	54.924	60.849	60.596	60.811
	denovo265.0	13	513	196749	0.990631	0.648546	0.016	0.04	0.073	0.12	0.049	0.021	41.421	41.223	41.056	46.618	47.017	46.794
	denovo3118.0	13	514	196762	0.990696	0.64981	3.409	3.078	3.26	13.919	15.418	14.611	18.196	17.262	17.71	18.112	16.936	16.128
	denovo329.0	13	515	196775	0.990761	0.651075	0.191	0.165	0.13	0.067	0.289	0.13	47.788	48.17	47.692	51.932	51.907	51.935
	denovo4967.0	13	516	196788	0.990827	0.652339	0.11	0	0.006	0.184	0.104	0.109	61.383	61.419	61.65	69.287	69.274	68.935
	denovo5712.0	13	517	196801	0.990892	0.653603	0.134	0.12	0.09	0.201	0.176	0.155	43.421	43.717	45.473	45.976	43.38	45.295
	denovo5848.0	13	518	196814	0.990958	0.654867	0.118	0.994	0.287	1.166	1.169	1.314	5.547	6.383	6.19	3.472	4.6	2.831
	denovo6433.0	13	519	196827	0.991023	0.656131	0	0.049	0	0.018	0.027	0.037	13.842	14.012	13.368	12.61	13.081	12.553
	denovo8158.0	13	520	196840	0.991089	0.657396	0.019	0.019	0.019	10.785	10.766	10.934	40.466	39.493	39.913	37.699	37.819	40.332
	denovo8991.0	13	521	196853	0.991154	0.65866	0.445	0.255	0.375	5.003	5.314	5.166	41.807	41.745	41.754	46.83	46.571	45.852
	denovo9305.0	13	522	196866	0.99122	0.659924	0.016	0.029	0.002	0.019	0.025	0.026	55.052	55.028	54.842	56.473	56.62	56.664
	denovo9564.0	13	523	196879	0.991285	0.661188	0.041	0.058	0.104	0.044	0.044	0.095	40.29	40.374	40.428	48.716	48.388	48.686
	191948	12.8861	524	196892	0.99135	0.662453	0.024	0.024	0	0.013	0.017	0.013	58	57.98	58.174	64.625	64.609	64.546
	166664	12.7134	525	196905	0.991414	0.663717	0.016	0.02	0.008	70.73	70.837	70.609	70.229	70.386	70.283	76.065	75.836	75.639
	4444771	12.6557	526	196917	0.991478	0.664981	0.154	0.205	0.238	3.736	3.761	3.741	21.303	21.102	20.321	21.316	20.911	20.905
	313069	12.2994	527	196930	0.99154	0.666245	0	0	0	0.007	0.068	0.027	43.247	41.989	40.736	44.662	44.461	44.956
	332732	12.08	528	196942	0.9916	0.667509	0.42	1.416	1.108	0.652	1.018	0.7	7.444	7.87	7.238	3.096	3.121	3.014
	denovo1402.1	12.0585	529	196954	0.991661	0.668774	0.776	1.05	0.674	1.464	2.444	1.377	6.105	6.756	6.249	2.884	2.351	2.653
	110016	12	530	196966	0.991722	0.670038	0.247	0.131	0.206	1.011	1.058	0.616	8.073	7.686	7.839	8.422	8.676	8.753
	269546	12	531	196978	0.991782	0.671302	1.924	1.7	1.885	1.023	0.367	0.527	16.293	16.385	16.223	21.949	22.155	22.152
	293580	12	532	196990	0.991842	0.672566	9.047	8.624	8.939	11.758	12.81	11.957	23.465	23.456	22.877	15.211	16.463	15.541
	334395	12	533	197002	0.991903	0.673831	0.061	0	0.02	0.947	0.886	1.069	40.564	45.624	44.83	39.439	45.271	38.044
	619817	12	534	197014	0.991963	0.675095	0.054	0.182	0.08	2.928	3.153	2.878	17.674	19.423	20.459	18.683	19.214	19.785
	denovo12438.0	12	535	197026	0.992024	0.676359	0.05	0.338	1.604	0.525	0.945	4.174	7.343	7.066	6.647	6.893	6.57	7.556
	denovo13345.0	12	536	197038	0.992084	0.677623	0	0	0	0	0.022	0	72.243	72.534	72.436	76.672	76.896	76.991
	denovo13353.0	12	537	197050	0.992145	0.678887	85.01	84.788	84.84	79.745	80.168	79.956	65.151	65.408	65.333	82.548	82.204	82.359
	denovo1726.0	12	538	197062	0.992205	0.680152	1.722	1.078	0.179	6.56	4.54	6.268	6.538	6.908	5.956	1.654	2.468	2.468
	denovo2533.0	12	539	197074	0.992265	0.681416	0	0	0	0	0	0	44.519	44.744	44.407	51.665	51.849	51.71
	denovo3637.0	12	540	197086	0.992326	0.68268	0	0	0	33.959	33.645	34.858	40.861	45.784	46.075	41.991	47.387	41.271
	denovo3683.0	12	541	197098	0.992386	0.683944	1.131	1.329	1.235	1.001	1.032	1.15	5.015	5.018	6.46	6.029	6.216	5.972
	denovo4306.0	12	542	197110	0.992447	0.685209	84.444	84.396	84.498	82.804	82.711	82.831	76.122	76.003	75.773	84.742	84.71	84.675
	denovo6472.0	12	543	197122	0.992507	0.686473	0	0	0	0	0	0	40.344	41.383	41.785	41.504	42.469	42.628
	denovo7759.0	12	544	197134	0.992567	0.687737	0.1	0.1	0.1	2.864	4.02	3.551	6.311	6.492	6.274	5.051	5.063	5.125
	denovo9081.0	12	545	197146	0.992628	0.689001	0.833	0.847	0.642	0.9	1.242	1.08	6.966	6.204	9.978	5.78	6.112	5.629
	denovo9316.0	12	546	197158	0.992688	0.690265	0.106	0.08	0.099	1.445	1.742	1.371	9.231	7.735	8.053	8.056	8.502	7.11
	denovo9569.0	12	547	197170	0.992749	0.69153	0.003	0.002	0.002	0.041	0.045	0.04	35.924	36.186	35.63	42.153	42.01	42.346
	denovo9737.0	12	548	197182	0.992809	0.692794	2.33	2.258	2.067	6.022	5.6	5.697	8.168	8.676	9.89	12.497	12.124	12.115
	denovo7933.0	11.648	549	197193	0.992868	0.694058	0.174	0.286	0.342	0.345	0.48	0.278	26.5	26.622	26.797	31.531	32.337	31.778
	denovo12477.0	11.6243	550	197205	0.992926	0.695322	0.124	0.206	0.137	6.793	7.089	6.846	6.327	5.165	6.171	5.323	4.715	4.85
	denovo1685.1	11.6107	551	197217	0.992985	0.696587	33.797	35.029	35.244	50.202	50.528	49.042	64.198	63.862	65.363	40.43	42.701	42.81
	263828	11.2689	552	197228	0.993042	0.697851	0.004	0	0	0	0	0	60.216	60.456	60.201	66.352	66.368	66.689
	denovo2181.0	11.1538	553	197239	0.993098	0.699115	0	0	0	0.016	0.016	0.016	57.522	57.41	57.617	63.018	63.055	63.226
	162668	11	554	197250	0.993153	0.700379	9.686	7.836	11.66	17.979	15.531	16.016	28.045	27.837	28.035	20.22	19.904	22.422
	164664	11	555	197261	0.993208	0.701643	2.66	2.634	5.186	6.242	5.442	4.347	15.729	14.944	15.095	12.337	11.478	12.568
	192684	11	556	197272	0.993264	0.702908	0.833	0.852	1.046	2.86	2.912	2.905	7.03	7.521	7.013	8.608	8.012	7.684
	197696	11	557	197283	0.993319	0.704172	0	0.073	0.073	0.18	0.249	0.068	26.902	27.442	27.116	33.545	33.273	33.259
	313431	11	558	197294	0.993375	0.705436	0.014	0.02	0.032	0.078	0.063	0.06	27.365	27.681	27.056	31.19	30.766	30.913
	320224	11	559	197305	0.99343	0.7067	0.047	0.047	0.163	0.218	0.054	0.104	8.268	8.096	8.461	12.036	11.825	11.534
	321902	11	560	197316	0.993485	0.707965	0	0	0	0.003	0	0.003	63.491	63.591	63.724	68.784	68.752	68.831
	339329	11	561	197327	0.993541	0.709229	0.034	0.034	0.017	0.034	0.021	0.017	6.152	7.539	6.833	7.462	7.426	6.868
	548775	11	562	197338	0.993596	0.710493	0.046	0.039	0.059	0.014	0.058	0.05	55.707	55.513	55.43	60.979	61.128	61.201
	575041	11	563	197349	0.993652	0.711757	0.043	0.042	0.032	0.48	0.44	0.531	11.443	11.498	11.654	14.094	14.695	14.701
	denovo1065.0	11	564	197360	0.993707	0.713021	0	0	0	0.014	0.042	0.03	4.737	5.082	3.859	4.207	4.978	4.864
	denovo10769.0	11	565	197371	0.993762	0.714286	1.105	1.239	0.743	1.768	2.188	4.193	14.134	13.802	15.512	4.449	5.132	5.456
	denovo11386.0	11	566	197382	0.993818	0.71555	0.171	0.232	0.189	0.986	1.073	1.131	25.767	25.925	26.15	35.436	35.69	35.639
	denovo12326.0	11	567	197393	0.993873	0.716814	0	0	0	0.19	0.176	0.176	7.484	7.5	7.32	10.566	10.442	10.568
	denovo1684.0	11	568	197404	0.993928	0.718078	0.782	1.183	0.498	0.736	0.797	1.472	5.473	5.784	5.943	1.351	1.135	2.864
	denovo1773.0	11	569	197415	0.993984	0.719343	0.382	0.478	0.462	0.64	0.61	0.38	5.507	4.606	6.906	4.369	4.662	5.246
	denovo274.0	11	570	197426	0.994039	0.720607	0.297	0.254	0.354	4.396	4.272	4.282	13.67	13.207	14.433	10.55	11.364	12.05
	denovo2956.0	11	571	197437	0.994095	0.721871	0.135	0.174	0.139	2.591	2.922	3.032	3.585	3.652	4.355	4.091	4.159	4.442
	denovo5426.0	11	572	197448	0.99415	0.723135	0.021	0.038	0	0.05	0.031	0.044	48.526	45.455	47.939	48.343	47.373	47.255
	denovo7795.0	11	573	197459	0.994205	0.724399	12.645	12.922	12.621	2.067	2.098	2.118	19.408	20.605	18.051	13.473	15.069	14.271
	denovo9503.0	11	574	197470	0.994261	0.725664	0.021	0.044	0.095	1.478	1.117	1.082	4.954	4.752	9.959	4.692	5.335	5.619
	322900	10.8476	575	197481	0.994315	0.726928	2.724	2.9	2.821	2.794	3.043	2.655	8.264	8.682	8.964	12.168	12.292	11.802
	187400	10.6255	576	197492	0.994369	0.728192	0.022	0.022	0.022	0.04	0.125	0.071	32.705	33.037	32.873	39.257	39.461	39.124
	denovo2276.1	10.5201	577	197502	0.994422	0.729456	0	0	0	0.014	0.023	0.037	52.796	52.553	52.592	59.354	59.295	59.584
	denovo5222.0	10.507	578	197513	0.994475	0.730721	0.828	0.95	0.755	11.175	11.172	11.829	8.421	8.693	9.341	7.721	7.883	7.771
	289315	10.3661	579	197523	0.994527	0.731985	8.66	9.801	12.775	10.997	5.471	14.352	13.101	14.376	10.22	8.276	10.755	10.371
	denovo10471.1	10.2086	580	197533	0.994578	0.733249	3.359	11.318	5.721	3.908	3.303	3.649	5.972	6.45	6.33	3.539	2.542	3.181
	132338	10	581	197543	0.994629	0.734513	0.005	0	0.005	0.02	0.027	0.008	42.386	42.427	42.183	50.02	49.859	49.923
	175712	10	582	197553	0.994679	0.735777	1.673	1.497	1.641	2.549	1.43	1.402	5.611	4.958	5.999	2.735	3.378	3.103
	260752	10	583	197563	0.994729	0.737042	9.391	8.992	10.813	10.355	11.985	11.299	14.647	12.505	16.141	10.449	12.348	9.539
	262102	10	584	197573	0.99478	0.738306	0.106	0.132	0.174	0.041	0.081	0.047	17.715	17.582	17.574	21.511	21.68	21.609
	265912	10	585	197583	0.99483	0.73957	0.468	0.492	0.448	4.509	4.829	4.687	11.452	11.133	10.576	11.334	11.869	11.057
	326662	10	586	197593	0.99488	0.740834	0.885	0.843	1.021	2.325	1.798	2.132	8.229	9.569	7.801	9.025	9.456	9.408
	denovo11257.0	10	587	197603	0.994931	0.742099	0	0	0	0	0	0	1.126	1.083	1.146	1.846	1.919	1.914
	denovo1277.0	10	588	197613	0.994981	0.743363	0.008	0.008	0.008	0	0	0	61.32	61.289	61.596	67.768	67.564	67.838
	denovo13122.0	10	589	197623	0.995032	0.744627	0.734	2.641	0.766	1.093	1.72	0.811	8.168	9.629	8.51	12.385	9.092	9.755
	denovo4399.0	10	590	197633	0.995082	0.745891	1.957	1.961	1.931	3.677	3.761	3.817	6.283	7.154	7.398	8.097	8.322	8.493
	denovo5741.0	10	591	197643	0.995132	0.747155	0.007	0.013	0.01	0.035	0.081	0.052	40.388	40.471	40.57	47.338	47.434	47.288
	denovo6968.0	10	592	197653	0.995183	0.74842	0.86	0.771	0.818	3.1	3.002	3.054	4.238	5.149	3.821	5.282	4.593	4.923
	denovo7720.0	10	593	197663	0.995233	0.749684	0	0	0	0.036	0	0	26.319	26.478	26.73	32.055	32.249	32.03
	denovo852.0	10	594	197673	0.995283	0.750948	0.061	0.127	0.061	0.035	0.163	0.021	51.766	52.024	51.67	59.031	58.164	58.91
	denovo9337.0	10	595	197683	0.995334	0.752212	1.773	1.954	1.676	11.148	10.838	10.128	23.48	25.094	25.368	23.321	23.289	23.1
	4378081	9.91898	596	197693	0.995384	0.753477	0.049	0.066	0.082	0.376	0.452	0.211	5.033	3.715	4.636	4.087	3.774	3.87
	denovo5363.1	9.91529	597	197703	0.995433	0.754741	0.011	0.008	0	0.034	0.011	0.029	9.482	9.309	9.277	13.8	13.934	14.003
	4.33983e+06	9.78946	598	197713	0.995483	0.756005	0.026	0.029	0.009	0.656	0.622	0.439	6.505	6.988	7.064	7.084	7.066	6.948
	1135084	9.67382	599	197723	0.995531	0.757269	0.77	0.995	0.882	2.289	2.84	2.239	6.655	7.108	7.606	7.951	8.101	8.707
	160140	9.59861	600	197732	0.99558	0.758534	0.084	0.125	0.165	0.073	0.039	0.162	34.904	35.003	34.866	41.899	42.351	42.063
	denovo6615.1	9.57207	601	197742	0.995628	0.759798	0.865	0.969	1.037	37.181	44.832	44.834	46.185	35.4	40.788	35.715	46.879	45.123
	324894	9.51394	602	197751	0.995676	0.761062	2.201	2.136	2.255	1.456	1.487	1.507	6.447	6.125	5.983	11.536	11.741	11.584
	133719	9.38999	603	197761	0.995723	0.762326	0	0	0	0	0	0.006	41.155	41.018	41.32	48.74	48.799	48.875
	661259	9.25763	604	197770	0.99577	0.76359	0.162	0	0.068	0.023	0.011	0.055	94.092	94.024	94.056	94.941	94.851	94.875
	258485	9.22649	605	197779	0.995816	0.764855	2.027	1.373	0.335	3.198	1.259	1.218	6.702	7.42	6.7	2.579	2.571	2.55
	268084	9.06314	606	197788	0.995862	0.766119	2.076	2.108	2.089	12.835	12.609	12.118	13.226	12.236	13.385	14.877	13.706	15.942
	176853	9	607	197797	0.995907	0.767383	0.005	0.005	0.005	0.881	0.874	1.172	20.26	20.537	20.442	25.774	26.197	25.938
	179927	9	608	197806	0.995953	0.768647	0.123	0.033	0.055	0	0.021	0.021	25.701	25.555	25.475	32.527	32.443	32.547
	185483	9	609	197815	0.995998	0.769912	0.174	0.149	0.22	5.905	6.169	6.347	5.777	5.694	5.882	5.132	8.558	7.292
	191251	9	610	197824	0.996043	0.771176	0.176	0.182	0.127	1.552	1.488	1.245	20.167	20.762	21.721	19.683	19.563	19.718
	268099	9	611	197833	0.996088	0.77244	0.5	0.222	0.06	0.725	0.361	1.658	3.888	3.981	4.609	1.314	1.397	1.274
	271880	9	612	197842	0.996134	0.773704	0.025	0.025	0.022	0.007	0.013	0.032	6.398	5.948	6.814	6.432	6.208	5.796
	4327881	9	613	197851	0.996179	0.774968	0.018	0.05	0.018	0	0.071	0.029	79.943	80.144	80.018	83.524	83.703	83.921
	4439360	9	614	197860	0.996224	0.776233	1.505	1.569	1.587	2.028	1.119	1.469	8.942	8.638	8.141	2.063	1.433	2.59
	denovo10694.0	9	615	197869	0.99627	0.777497	0.346	0.317	0.323	0.331	0.362	0.308	19.103	19.364	18.982	22.658	22.649	22.295
	denovo11146.0	9	616	197878	0.996315	0.778761	0	0	0	0	0	0	40.145	39.105	38.634	43.22	42.322	42.052
	denovo11165.0	9	617	197887	0.99636	0.780025	0.099	0.054	0.019	0.187	0.242	0.079	13.5	13.761	14.241	16.736	16.571	16.528
	denovo12305.0	9	618	197896	0.996406	0.78129	0.068	0.067	0.068	0.065	0.043	0.043	4.631	4.849	4.948	7.093	7.091	7.081
	denovo12746.0	9	619	197905	0.996451	0.782554	0	0.046	0.009	0.222	0.265	0.224	23.769	23.848	23.752	30.624	30.686	30.65
	denovo193.0	9	620	197914	0.996496	0.783818	0	0	0.006	0	0	0	10.805	10.825	10.914	13.588	13.801	13.504
	denovo2950.0	9	621	197923	0.996542	0.785082	0.021	0.017	0.017	0.021	0.068	0.039	51.5	51.452	51.577	57.366	57.586	57.406
	denovo404.0	9	622	197932	0.996587	0.786346	0.079	0.146	0.063	0.886	0.84	0.835	55.967	56.278	56.416	62.459	62.072	62.051
	denovo5086.0	9	623	197941	0.996632	0.787611	0.392	0.526	0.478	0.387	0.586	0.488	4.9	4.492	4.11	5.204	5.411	4.829
	denovo7309.0	9	624	197950	0.996678	0.788875	0	0	0	1.185	1.162	1.142	32.701	32.752	32.623	40.963	41.083	40.664
	denovo256.1	8.98286	625	197959	0.996723	0.790139	0.42	0.478	0.441	3.816	3.775	3.706	4.62	4.201	4.901	4.227	4.265	5.096
	denovo7784.1	8.94251	626	197968	0.996768	0.791403	0.007	0.007	0.007	0.22	0.08	0.072	20.919	21.542	21.602	25.545	25.68	25.831
	318503	8.9337	627	197977	0.996813	0.792668	0.509	0.708	0.378	1.155	1.204	1.022	4.636	4.808	5.001	6.504	5.949	6.68
	837859	8.87052	628	197986	0.996857	0.793932	0	0	0.005	35.957	36.163	36.241	39.404	39.428	39.327	45.134	45.137	45.38
	denovo4995.0	8.85924	629	197995	0.996902	0.795196	0.143	0.075	0.362	0.228	0.384	0.442	7.413	7.875	6.68	9.551	10.164	8.143
	denovo10247.1	8.77061	630	198003	0.996946	0.79646	0.007	0	0	0	0	0	30.795	30.79	30.908	37.903	37.635	37.927
	denovo11903.0	8.35678	631	198012	0.996988	0.797724	10.198	11.367	9.555	11.392	10.737	9.807	14.109	13.788	13.441	9.68	11.038	10.931
	196664	8.19654	632	198020	0.99703	0.798989	0.107	0.081	0.097	0.509	0.458	0.311	7.143	7.218	7.103	9.644	9.732	10.036
	4.46411e+06	8.19573	633	198028	0.997071	0.800253	0.054	0.068	0.075	0.109	0.065	0.086	15.036	15.012	15.055	18.861	18.863	18.608
	837859	8.12948	634	198036	0.997112	0.801517	0.025	0.05	0.025	29.295	29.447	29.498	30.684	30.395	30.688	37.458	36.99	37.344
	318503	8.0663	635	198044	0.997152	0.802781	1.821	1.682	2.051	1.324	2.212	1.616	8.097	8.311	8.084	7.322	7.57	7.1
	denovo944.1	8.06601	636	198053	0.997193	0.804046	0.055	0.032	0.032	0.022	0.022	0.024	1.292	1.286	1.339	3.552	1.819	1.824
	denovo7784.0	8.05749	637	198061	0.997234	0.80531	0.122	0.122	0.122	0.074	0.1	0.1	18.887	18.636	18.596	21.836	21.732	21.647
	268720	8	638	198069	0.997274	0.806574	1.403	1.416	1.429	3.403	3.317	3.364	13.855	13.725	13.742	19.029	19.161	19.346
	4355314	8	639	198077	0.997314	0.807838	0	0	0	2.914	2.937	2.931	89.609	89.613	89.637	91.898	91.879	91.931
	denovo3271.0	8	640	198085	0.997354	0.809102	0.104	0.115	0.096	0.202	0.296	0.16	10.418	10.183	11.223	10.325	10.482	11.204
	denovo4573.0	8	641	198093	0.997395	0.810367	0	0	0	0	0	0.016	14.89	15.074	14.939	18.999	18.957	18.878
	denovo5065.0	8	642	198101	0.997435	0.811631	0.041	0	0	1.356	1.393	1.473	23.316	23.016	23.162	28.734	28.861	28.741
	denovo5877.0	8	643	198109	0.997475	0.812895	0.529	0.35	0.462	0.474	0.359	0.447	1.786	1.668	1.724	2.329	2.094	2.324
	denovo8441.0	8	644	198117	0.997516	0.814159	0.028	0.022	0.084	0.035	0.02	0.05	8.69	8.895	8.878	11.157	11.172	11.131
	denovo9179.0	8	645	198125	0.997556	0.815424	0	0	0	1.375	1.449	1.373	25.851	25.853	25.788	30.883	31.191	31.338
	denovo9644.0	8	646	198133	0.997596	0.816688	1.288	1.248	1.394	1.342	1.786	1.879	6.646	5.129	5.562	2.005	1.576	2.198
	264225	7.94834	647	198141	0.997636	0.817952	0	0.187	0.033	13.612	13.225	13.446	28.125	24.913	27.661	27.857	28.007	28.566
	denovo6995.1	7.90044	648	198148	0.997676	0.819216	0.005	0.005	0.005	0	0	0.006	33.59	33.601	33.51	39.486	39.658	39.505
	4447072	7.8946	649	198156	0.997716	0.82048	1.24	1.35	1.383	2.136	2.215	2.202	7.06	6.971	7.383	8.122	8.049	7.188
	271185	7.87982	650	198164	0.997755	0.821745	2.85	2.816	2.822	8.164	7.92	8.184	25.454	25.508	25.413	33.423	33.433	33.633
	170328	7.28752	651	198171	0.997792	0.823009	0.208	0.046	0.05	0.432	0.267	0.377	12.194	12.275	12.581	14.885	14.744	15.136
	denovo902.0	7.15618	652	198179	0.997828	0.824273	0.043	0.04	0.044	0.059	0.059	0.073	20.77	20.796	20.622	24.167	24.771	24.396
	denovo9776.0	7.12216	653	198186	0.997864	0.825537	0	0	0.004	0.014	0.047	0.042	2.925	4.318	2.942	3.387	4.556	3.397
	175529	7.04371	654	198193	0.997899	0.826802	0.006	0.008	0.054	0.125	0.057	0.042	12.959	13.044	12.845	15.979	16.079	15.89
	191616	7	655	198200	0.997935	0.828066	0.238	0.072	0.099	0.273	0.125	0.372	6.58	6.403	7.271	7.389	8.195	7.753
	194950	7	656	198207	0.99797	0.82933	0.114	0.022	0.022	0.009	0.024	0.1	24.52	24.373	24.659	30.834	30.724	30.627
	259087	7	657	198214	0.998005	0.830594	0	0	0	0.006	0	0	24.314	24.497	24.431	29.829	29.697	29.744
	270984	7	658	198221	0.99804	0.831858	0.071	0.071	0.071	0.404	0.432	0.434	6.731	6.506	6.501	9.569	9.122	9.202
	324985	7	659	198228	0.998076	0.833123	0.005	0.005	0.005	0.047	0.055	0.021	19.213	19.057	19.444	23.812	23.546	23.641
	328617	7	660	198235	0.998111	0.834387	0.015	0.021	0.015	0.077	0.038	0.089	9.586	9.682	9.745	13.557	13.386	13.399
	331878	7	661	198242	0.998146	0.835651	0.098	0.094	0.089	0.061	0.052	0.052	8.428	8.387	8.435	11.849	11.93	11.913
	denovo12307.0	7	662	198249	0.998181	0.836915	0.145	0	0.006	1.092	0.95	1.023	3.469	1.418	1.801	1.279	1.634	0.995
	denovo13042.0	7	663	198256	0.998217	0.83818	1.5	1.528	1.544	16.362	16.322	16.254	18.16	18.019	18.29	25.74	25.651	25.809
	denovo13303.0	7	664	198263	0.998252	0.839444	0.854	0.757	0.877	2.723	2.418	2.151	3.941	3.775	2.841	3.728	2.989	3.046
	denovo3492.0	7	665	198270	0.998287	0.840708	0.004	0.004	0.019	0	0.014	0	14.793	14.78	14.725	19.315	19.378	19.375
	denovo6242.0	7	666	198277	0.998322	0.841972	0.965	2.29	1.627	1.958	1.466	1.443	6.071	5.981	5.206	2.031	2.432	1.089
	261315	6.9761	667	198284	0.998357	0.843236	0.009	0.009	0.009	0.143	0.133	0.133	16.857	16.759	16.688	20.972	21.073	20.984
	denovo902.1	6.84382	668	198291	0.998392	0.844501	0.002	0.002	0.002	0.012	0.04	0.026	17.922	17.912	17.867	21.047	21.08	21.045
	649107	6.78304	669	198297	0.998426	0.845765	0.347	0.453	0.497	5.12	4.052	4.745	15.546	14.151	13.993	18.185	14.745	15.516
	264359	6.77456	670	198304	0.99846	0.847029	0.122	0.04	0.086	0.241	0.18	0.192	7.18	5.631	7.312	6.077	5.092	6.147
	denovo3289.0	6.77029	671	198311	0.998494	0.848293	0.3	0.187	0.244	0.585	0.589	0.708	4.611	5.086	4.443	1.346	1.066	1.716
	denovo5886.1	6.54855	672	198317	0.998527	0.849558	4.221	4.181	4.448	1.923	2.933	2.363	5.496	5.057	5.558	2.846	2.467	3.674
	denovo663.0	6.50102	673	198324	0.99856	0.850822	0.025	0.025	0.025	0	0	0.025	28.35	28.23	27.93	32.955	32.924	32.844
	denovo3289.1	6.22971	674	198330	0.998591	0.852086	0	0	0	0	0	0	1.411	1.359	1.363	1.903	1.788	1.808
	273954	6.04616	675	198336	0.998622	0.85335	0.055	0.044	0.064	0.184	0.076	0.079	2.009	1.998	2.05	2.38	2.435	2.369
	denovo12694.0	6.02165	676	198342	0.998652	0.854614	0.03	0.014	0.014	0	0.014	0	2.214	2.446	2.218	3.009	3.01	3.06
	denovo4458.0	6	677	198348	0.998682	0.855879	0.071	0.089	0.113	0.142	0.076	0.148	45.52	44.774	43.359	44.654	47.169	45.128
	denovo5985.0	6	678	198354	0.998712	0.857143	0.046	0.033	0.053	0.028	0.024	0.009	12.862	13.602	14.558	12.158	12.767	13.073
	denovo7794.0	5.88057	679	198360	0.998742	0.858407	0.036	0.041	0.071	0.729	0.387	0.706	1.487	1.904	1.658	1.602	1.59	1.926
	4449984	5.78541	680	198366	0.998771	0.859671	1.25	1.146	1.046	1.287	0.918	1.221	5.318	3.996	2.424	3.352	3.33	3.901
	1678333	5.76207	681	198372	0.9988	0.860936	0.026	0.093	0.042	14.474	13.445	14.748	7.053	9.422	5.76	12.577	10.891	8.286
	denovo663.1	5.49898	682	198377	0.998828	0.8622	2.359	1.786	1.965	1.472	1.722	1.592	6.352	5.376	6.364	2.026	2.139	2.364
	228730	5.4549	683	198383	0.998855	0.863464	0.184	0.165	0.363	1.986	2.028	1.91	3.899	3.855	3.529	2.14	1.803	1.802
	521982	5.40005	684	198388	0.998883	0.864728	0.208	0.328	0.162	0.289	0.248	0.205	2.421	2.601	2.703	2.051	2.231	2.239
	358007	5.34208	685	198393	0.998909	0.865992	0	0	0.013	0.068	0	0.036	5.436	5.459	5.435	7.63	7.475	7.629
	245324	5.31956	686	198399	0.998936	0.867257	0	0	0	0.178	0.165	0.161	7.858	7.94	7.84	12.202	12.32	12.371
	269125	5.31034	687	198404	0.998963	0.868521	1.228	1.218	1.233	2.863	3.125	2.868	3.055	3.513	3.369	3.318	3.947	3.848
	348376	5.19409	688	198409	0.998989	0.869785	0.173	0.254	0.141	0.181	0.412	0.332	0.789	0.843	0.64	1.081	0.897	1.203
	denovo4382.0	5.18159	689	198414	0.999015	0.871049	0	0	0	1.824	1.738	1.875	8.341	8.444	8.348	9.057	9.252	9.121
	denovo256.0	5.01714	690	198419	0.99904	0.872314	0.399	0.59	0.397	6.355	6.391	6.295	5.7	5.178	5.311	5.386	5.557	4.96
	178274	5	691	198424	0.999066	0.873578	0.395	1.127	3.384	0.885	1.296	1.371	4.044	4.274	4.074	2.786	2.041	1.647
	denovo1779.0	5	692	198429	0.999091	0.874842	0.194	0.086	0.118	0.194	0.104	0.188	0.615	0.639	0.651	0.655	0.681	0.694
	299171	4.9643	693	198434	0.999116	0.876106	0.145	0.145	0	0.057	0.048	0.101	4.306	4.231	4.087	5.631	5.673	5.634
	denovo9942.1	4.82104	694	198439	0.99914	0.87737	0.364	0.353	0.277	0.267	0.464	0.553	4.471	5.903	4.849	5.086	4.201	3.729
	denovo10471.0	4.7914	695	198444	0.999164	0.878635	0	0.034	0.034	0	0	0	12.313	12.207	12.337	14.628	14.572	14.755
	denovo5222.1	4.49305	696	198449	0.999187	0.879899	0.477	1.004	1.735	1.762	2.194	1.23	7.192	7.657	7.662	3.325	3.166	3.476
	324894	4.48606	697	198453	0.999209	0.881163	1.293	1.615	2.097	2.878	3.276	2.716	4.437	3.916	4.186	4.978	4.053	4.512
	denovo1685.0	4.38931	698	198457	0.999232	0.882427	0.177	0.183	0.181	0.387	0.433	0.277	3.329	3.326	3.207	3.975	4.093	4.093
	146564	4.34109	699	198462	0.999253	0.883692	0	0.014	0.016	0.136	0.203	0.074	12.145	16.266	16.49	14.313	16.125	14.325
	229455	4.31579	700	198466	0.999275	0.884956	0.132	0.093	0.224	7.715	8.027	6.522	1.007	0.886	0.727	1.107	1.192	1.23
	denovo717.0	4.20143	701	198470	0.999296	0.88622	0	0	0	0	0	0	4.54	4.642	4.573	5.814	5.676	5.881
	denovo10697.1	4.10388	702	198474	0.999317	0.887484	0	0	0	0	0	0	1.458	1.473	1.385	1.95	1.842	1.791
	denovo6995.0	4.09956	703	198478	0.999338	0.888748	0.005	0	0.056	0	0.011	0.003	3.588	3.83	3.706	5.72	5.775	5.771
	1106006	4	704	198482	0.999358	0.890013	0.036	0	0	0.025	0.025	0.025	1.311	1.045	1.225	1.218	1.355	1.266
	3319464	4	705	198486	0.999378	0.891277	0	0	0	0	0	0	49.397	49.591	49.653	55.485	55.813	55.671
	832848	4	706	198490	0.999398	0.892541	0	0	0	0	0	0	4.915	5.07	5.156	7.35	7.209	7.286
	denovo5795.0	4	707	198494	0.999418	0.893805	0	0	0.003	0	0	0	5.966	5.802	5.847	7.416	7.405	7.548
	denovo7590.0	4	708	198498	0.999438	0.89507	0.138	0.107	0.048	0.08	0.078	0.108	2.532	2.608	2.511	2.937	3.037	2.971
	denovo6551.0	3.98535	709	198502	0.999458	0.896334	0	0	0	0	0	0	1.642	1.656	1.667	2.117	2.142	2.153
	4.39032e+06	3.97133	710	198506	0.999478	0.897598	9.287	9.132	9.83	1.563	1.653	1.715	3.174	4.27	3.424	10.706	11.084	11.949
	175529	3.95629	711	198510	0.999498	0.898862	0.161	0.178	0.197	1.787	1.856	1.715	4.083	3.303	3.962	3.151	3.248	3.206
	denovo2181.1	3.84619	712	198514	0.999518	0.900126	0	0	0	0	0	0	3.588	3.575	3.481	4.933	4.925	4.982
	358007	3.65792	713	198518	0.999536	0.901391	0	0	0	0.01	0	0	1.81	1.832	1.815	2.447	2.406	2.441
	233991	3.53876	714	198521	0.999554	0.902655	1.994	2.16	1.747	2.386	2.111	2.171	4.103	1.954	2.989	3.425	3.032	4.084
	denovo6615.0	3.42793	715	198525	0.999571	0.903919	0	0	0	0.17	0.15	0.12	2.524	2.755	2.59	4.024	3.94	3.932
	denovo10247.0	3.22939	716	198528	0.999587	0.905183	0	0	0	0	0	0	1.521	1.511	1.515	2.428	2.439	2.504
	271185	3.12018	717	198531	0.999603	0.906448	35.488	44.138	32.228	39.721	33.729	44.327	57.632	59.809	58.902	37.448	30.734	34.426
	1141335	3	718	198534	0.999618	0.907712	0	0	0	0	0	0	4.456	4.355	4.231	4.733	4.707	4.368
	261373	3	719	198537	0.999633	0.908976	0	0	0	0	0	0	1.808	1.868	1.835	2.544	2.495	2.454
	262633	3	720	198540	0.999648	0.91024	0	0	0	0.081	0.048	0.087	0.386	0.354	0.38	0.636	0.587	0.536
	276236	3	721	198543	0.999664	0.911504	0	0	0	0.019	0.044	0.019	11.789	11.693	11.446	15.334	15.054	15.244
	4329571	3	722	198546	0.999679	0.912769	0	0	0	0.015	0.002	0	5.215	5.37	5.076	3.759	4.067	4.787
	denovo5982.0	3	723	198549	0.999694	0.914033	0	0	0.005	2.87	2.767	4.271	8.804	11.061	11.268	9.863	7.101	9.544
	denovo9776.1	2.87784	724	198552	0.999708	0.915297	0	0	0.007	0.026	0.003	0	0.388	1.009	1.347	0.543	1.03	0.581
	258485	2.77351	725	198555	0.999722	0.916561	1.067	1.218	0.932	0.753	0.883	1.396	5.495	4.776	5.792	2.011	3.019	1.365
	661259	2.74237	726	198558	0.999736	0.917826	0.048	0.103	0	0.146	0.089	0.242	2.254	2.837	1.561	4.179	2	2.037
	denovo2990.1	2.72704	727	198560	0.99975	0.91909	0.205	0.222	0.158	0.232	0.2	0.15	0.373	0.34	0.437	0.445	0.532	0.59
	denovo11903.1	2.64322	728	198563	0.999763	0.920354	0.017	0	0.032	0.38	0.27	0.199	5.538	5.696	5.045	4.457	4.463	4.565
	denovo2276.0	2.47989	729	198565	0.999776	0.921618	1.909	2.058	1.942	11.634	10.795	11.352	12.544	13.138	12.33	14.311	15.181	14.317
	denovo7933.1	2.35203	730	198568	0.999787	0.922882	0	0	0	0	0	0	0.182	0.229	0.149	0.305	0.314	0.353
	315496	2.23877	731	198570	0.999799	0.924147	0.111	0.206	0.082	0.11	0.051	0.232	1.613	2.433	1.677	1.025	0.945	1.274
	3029968	2	732	198572	0.999809	0.925411	0	0	0.006	0.045	0.063	0.034	0.162	0.088	0.138	0.298	0.327	0.272
	4365130	2	733	198574	0.999819	0.926675	0.099	0.091	0.1	1.867	1.915	2.146	4.077	3.701	3.754	3.096	3.478	3.291
	816702	2	734	198576	0.999829	0.927939	0.023	0.023	0.023	0.084	0.082	0.07	0.172	0.192	0.212	0.764	0.742	0.76
	denovo883.0	2	735	198578	0.999839	0.929204	12.74	11.67	11.478	1.568	1.756	1.349	19.091	17.682	18.961	13.88	15.137	17.147
	denovo3630.0	1.98357	736	198580	0.999849	0.930468	0	0.019	0.052	0.114	0.114	0.244	0.65	0.587	0.634	0.955	0.861	0.872
	3327894	1.95572	737	198582	0.999859	0.931732	32.736	33.194	32.666	11.529	9.025	10.082	9.421	13.367	12.911	30.823	31.62	31.335
	268084	1.93686	738	198584	0.999869	0.932996	0.103	0.091	0.101	4.889	4.911	4.106	1.382	0.984	1.357	0.983	1.344	1.134
	179464	1.49419	739	198585	0.999876	0.93426	0.124	0.171	0.14	0.301	0.332	0.404	0.293	0.345	0.315	0.499	0.357	0.371
	160140	1.40139	740	198587	0.999883	0.935525	0	0	0	0	0.022	0	0.049	0.048	0.053	0.038	0.039	0.098
	4.44309e+06	1.27621	741	198588	0.99989	0.936789	0.181	0.08	0.131	0.56	0.85	0.505	3.941	3.27	6.197	3.391	2.784	2.661
	4381553	1.21546	742	198589	0.999896	0.938053	0.153	0.151	0.242	0.513	0.476	0.698	0.918	0.864	1.49	1.409	0.96	0.768
	4339832	1.21054	743	198590	0.999902	0.939317	0.021	0	0	0	0.004	0	0.254	0.281	0.175	0.461	0.338	0.287
	270448	1.19639	744	198592	0.999908	0.940582	0.082	0.161	0.138	0.135	0.098	0.036	0.372	0.409	0.292	0.355	0.414	0.361
	192598	1.16104	745	198593	0.999914	0.941846	0.043	0	0	0.06	0.045	0.229	0.314	0.264	0.201	0.204	0.175	0.229
	denovo3940.0	1.08756	746	198594	0.999919	0.94311	0.119	0.109	0.113	0.293	0.327	0.34	1.704	2.161	1.57	1.363	1.448	1.349
	675509	1	747	198595	0.999924	0.944374	0	0	0	0	0	0	1.393	1.522	1.654	1.322	1.276	1.368
	839200	1	748	198596	0.999929	0.945638	0	0.003	0	2.225	2.256	2.213	1.191	1.174	1.162	1.753	1.851	1.84
	denovo10014.0	1	749	198597	0.999934	0.946903	0.016	0	0.031	0.051	0.058	0.041	23.021	23.216	22.957	26.881	26.592	27.106
	denovo10581.0	1	750	198598	0.999939	0.948167	0	0	0	0	0	0	0.126	0.162	0.153	0.126	0.131	0.149
	195123	0.967412	751	198599	0.999944	0.949431	0.768	0.762	0.874	3.245	2.897	2.939	6.506	6.526	6.52	4.997	5.244	5.038
	332732	0.92001	752	198600	0.999949	0.950695	0.034	0.02	0.015	1.126	1.182	0.923	1.407	1.492	1.184	1.078	1.47	1.538
	denovo3780.1	0.916653	753	198601	0.999953	0.95196	0.193	0.172	0.201	0.169	0	0.325	0.261	0.343	0.357	0.229	0.261	0.284
	denovo3940.1	0.912437	754	198602	0.999958	0.953224	0	0.028	0.043	0	0.009	0.02	0.12	0.103	0.11	0.072	0.072	0.11
	denovo2227.1	0.910817	755	198603	0.999963	0.954488	0.058	0.042	0.097	0.315	0.358	0.33	0.878	0.829	0.995	0.75	0.746	0.811
	4460109	0.892126	756	198603	0.999967	0.955752	0	0	0	0	0	0	0.019	0.019	0.019	0.012	0.008	0.008
	4464113	0.804267	757	198604	0.999971	0.957016	16.104	11.865	10.296	13.325	10.29	13.189	10.735	11.87	13.376	11.368	8.632	10.492
	263828	0.731084	758	198605	0.999975	0.958281	0	0	0	43.913	43.804	46.114	38.227	33.984	31.5	30.118	27.23	26.677
	denovo8373.0	0.699909	759	198606	0.999978	0.959545	2.47	2.281	4.589	0.826	1.134	1.148	5.175	5.907	5.139	1.052	1.233	1.172
	521982	0.599952	760	198606	0.999981	0.960809	0.149	0.157	0.035	0.153	0.203	0.058	1.307	1.086	0.992	0.211	0.31	0.185
	263834	0.548997	761	198607	0.999984	0.962073	0.054	0	0	0	0.082	0.027	0.251	0.065	0.132	0.156	0.049	0.111
	denovo5886.0	0.451451	762	198607	0.999986	0.963338	2.508	0.705	3.424	0.811	1.54	1.129	5.531	4.946	5.158	1.89	1.543	1.181
	676211	0.382489	763	198608	0.999988	0.964602	0.009	0.009	0.009	0	0	0	0.101	0.135	0.101	0.062	0.07	0.077
	denovo12477.1	0.375657	764	198608	0.99999	0.965866	0	0	0	0.009	0.009	0.029	0.045	0.026	0.036	0.118	0.057	0.04
	264155	0.27777	765	198608	0.999992	0.96713	0	0.031	0	0	0.213	0.083	0.416	0.348	0.195	0.059	0	0.062
	325850	0.275119	766	198609	0.999993	0.968394	0	0	0	0	0	0	0	0	0	0	0	0
	172161	0.220153	767	198609	0.999994	0.969659	1.171	1.332	1.062	4.054	4.095	4.123	4.111	3.854	4.339	4.544	4.677	4.809
	denovo9942.0	0.178961	768	198609	0.999995	0.970923	0	0	0	0	0	0	0.004	0.005	0	0.016	0.016	0.016
	denovo4995.1	0.140764	769	198609	0.999996	0.972187	0.011	0	0.03	0.063	0.007	0.057	0.044	0.041	0.027	0.006	0.066	0.055
	denovo4456.0	0.14034	770	198609	0.999996	0.973451	0.004	0.047	0.043	0.011	0.036	0.076	0.791	0.61	0.925	1.018	0.96	0.693
	denovo12065.0	0.129906	771	198609	0.999997	0.974716	0	0	0	0.011	0.011	0.011	0.021	0.021	0.029	0.016	0.014	0.011
	197644	0.114604	772	198610	0.999998	0.97598	0.513	0.403	1.235	1.321	1.161	1.678	4.266	4.593	5.116	1.337	1.349	1.604
	191948	0.113936	773	198610	0.999998	0.977244	0	0	0	0.003	0.032	0.011	0.025	0.036	0.005	0.005	0.004	0.013
	4.44707e+06	0.105404	774	198610	0.999999	0.978508	0.238	0.313	0.235	0.19	0.204	0.317	0.361	0.283	0.357	0.221	0.087	0.613
	4.37808e+06	0.0810226	775	198610	0.999999	0.979772	1.078	0.908	0.837	1.67	1.68	1.623	5.14	5.356	5.22	5.5	4.402	5.828
	denovo4118.0	0.0576382	776	198610	0.999999	0.981037	0	0	0	0	0	0	0	0	0	0	0	0
	264225	0.0516645	777	198610	1	0.982301	2.392	1.419	1.425	0.239	0.866	2.533	2.349	3.281	2.811	4.681	3.827	4.398
	195123	0.0325884	778	198610	1	0.983565	0.205	0.182	0.265	0.3	0.221	0.265	3.035	2.592	2.61	2.572	2.616	2.991
	261315	0.0239018	779	198610	1	0.984829	0.024	0.028	0.03	0.56	0.467	0.621	0.885	0.775	0.942	0.473	0.538	0.901
	denovo3630.1	0.0164282	780	198610	1	0.986094	0	0	0	0	0	0	0	0.012	0	0	0.02	0.007
	1871	0	781	198610	1	0.987358	0	0	0	0	0	0	0.003	0.003	0.003	0	0	0
	296045	0	782	198610	1	0.988622	1.586	1.715	1.645	0.448	0.687	0.541	1.83	1.704	1.205	3.041	2.747	3.22
	296045	0	783	198610	1	0.989886	0.235	0.177	0.147	1.136	1.059	1.056	6.366	6.161	6.434	4.642	4.031	3.537
	392918	0	784	198610	1	0.99115	1.39	1.31	1.405	14.011	14.735	15.198	0.559	1.617	2.47	3.351	2.414	0.874
	556126	0	785	198610	1	0.992415	1.013	0.964	0.841	2.551	2.41	2.057	4.687	4.177	4.464	5.067	4.756	4.454
	782953	0	786	198610	1	0.993679	0	0	0	0.01	0.01	0	0	0	0	0	0	0
	denovo1032.0	0	787	198610	1	0.994943	0.029	0.109	0.074	0.269	0.314	0.24	7.364	6.856	7.086	8.833	7.562	8.9
	denovo1032.1	0	788	198610	1	0.996207	0.147	0.21	0.194	0.205	0.478	0.23	6.552	7.029	5.945	8.081	8.4	7.703
	denovo7014.0	0	789	198610	1	0.997472	0.079	0.02	0.075	0.21	0.141	0.106	0.632	0.72	0.671	0.482	0.543	0.93
	denovo8798.0	0	790	198610	1	0.998736	0.773	0.745	0.798	1.586	1.465	1.489	1.487	1.649	2.181	1.321	1.385	1.616
	denovo9521.0	0	791	198610	1	1	0.022	0.038	0.036	0.054	0	0	25.509	25.866	26.019	24.583	26.152	23.985

## Sheet: Table S1I
Table S1I: Dunn's test results comparing genome recovery fractions of the 79 genomes (10%) with the lowest abundance
	Group 1	Group 2	Z	Unadjusted p-value	Bonferroni adjusted p-value
	5-sample co-assembly	48-sample co-assembly	-6.54839	5.82e-11	3.49e-10
	5-sample co-assembly	Sequential co-assembly	-6.31212	2.75e-10	1.65e-09
	48-sample co-assembly	12-sample co-assembly	4.30166	1.7e-05	0.00010171
	Sequential co-assembly	12-sample co-assembly	4.06539	4.8e-05	0.00028771
	5-sample co-assembly	12-sample co-assembly	-2.24673	0.0246571	0.147943
	48-sample co-assembly	Sequential co-assembly	0.236269	0.813224	1
