# Supplementary material for: Sequential co-assembly reduces computational resources and errors in metagenome-assembled genomes
Source: Cell Rep Methods. 2025 Mar 17;5(3):101005. doi: 10.1016/j.crmeth.2025.101005 (PMC12049710; doi:10.1016/j.crmeth.2025.101005)
Supplement: Table S2. Tables for co-assembly of shotgun sequencing reads from longitudinal human gut microbiome samples, related to Figure 2 [file mmc3.xlsx]

## Sheet: Table S2A
Supplementary Table 2: Tables for co-assembly of shotgun sequencing reads from longitudinal human gut microbiome samples, Related to Figure 2
Table S2A: Number of paired-end sequencing reads for each of the 18 samples
	Study participant	Sample	Total paired end sequencing reads
	1219	1	26609347
		2	36332605
		3	93244257
		4	36364355
		5	29499941
		6	38401014
		7	91677554
		8	39699769
		9	40055093
	Mean		4.79871e+07
	Standard deviation		2.5618e+07
	1339	1	34596496
		2	35577252
		3	83915764
		4	32465149
		5	33713045
		6	36860597
		7	84542749
		8	35821475
		9	33616340
	Mean		45678763
	Standard deviation		2.18962e+07

## Sheet: Table S2B
Table S2B: Maximum RAM and computational time for co-assembly and read mapping
	Study participant	Assembly	Original assembled sample	Initial assembly Max RAM (GB)	Initial assembly time (hours)	Mapping time to initial co-assembly (mapping in 9 samples series)	Second assembly Max RAM (GB)	Second assembly time (hours)	Total computational time (assembly 1 + mapping + assembly 2)
	1219	Sequential	1	5.98	2.86511	9.03139	29.54	10.5111	22.4076
			2	8.06	3.56487	9.01583	26.89	9.7012	22.2819
			3	20.04	4.89787	9.84722	39.1	11.7408	26.4859
			4	7.93	1.96982	7.79222	33.98	10.8003	20.5624
			5	6.57	2.63683	7.7675	29.65	12.2931	22.6974
			6	8.57	2.60708	7.84194	28.73	9.92344	20.3725
			7	19.53	4.79829	8.10167	40.47	11.8353	24.7352
			8	8.96	2.93334	9.4175	32.42	12.7803	25.1311
			9	9.1	2.84194	9.27	31.71	10.4737	22.5856
		Range		14.06	2.92805	2.07972	13.58	3.07905	6.11344
		9-samples	9-samples	49.55	28.2556	NA	NA	NA	28.2556
	1339	Sequential	1	7.72	2.35131	8.88778	24.84	8.96128	20.2004
			2	7.83	2.88313	7.3575	27.02	11.2728	21.5134
			3	17.95	3.60385	8.8825	33.49	11.8687	24.3551
			4	7.25	1.84271	8.42361	26.17	10.4454	20.7118
			5	7.47	2.71042	7.29306	26.77	13.0829	23.0864
			6	8.12	2.14	7.29472	28.79	11.045	20.4798
			7	18.15	4.80067	7.36083	36.99	13.0163	25.1778
			8	7.86	2.61333	7.35111	30.99	13.9591	23.9235
			9	7.48	3.27168	6.46028	47.83	16.1708	25.9028
		Range		10.9	2.95796	2.4275	22.99	7.20953	5.7024
		9-samples	9-samples	49.32	24.261	NA	NA	NA	24.261

## Sheet: Table S2C
Table S2C: MetaQUAST metrics
	Metric	Study participant 1219, Sequential co-assembly 1	Study participant 1219, Sequential co-assembly 2	Study participant 1219, Sequential co-assembly 3	Study participant 1219, Sequential co-assembly 4	Study participant 1219, Sequential co-assembly 5	Study participant 1219, Sequential co-assembly 6	Study participant 1219, Sequential co-assembly 7	Study participant 1219, Sequential co-assembly 8	Study participant 1219, Sequential co-assembly 9	Study participant 1219, 9-sample co-assembly	Study participant 1339, Sequential co-assembly 1	Study participant 1339, Sequential co-assembly 2	Study participant 1339, Sequential co-assembly 3	Study participant 1339, Sequential co-assembly 4	Study participant 1339, Sequential co-assembly 5	Study participant 1339, Sequential co-assembly 6	Study participant 1339, Sequential co-assembly 7	Study participant 1339, Sequential co-assembly 8	Study participant 1339, Sequential co-assembly 9	Study participant 1339, 9 sample co-assembly
	# contigs (>= 0 bp)	466561	461229	456817	472219	481469	474287	465978	464277	469096	508310	370629	366699	357742	365672	373127	375087	378319	370730	383063	407066
	# contigs (>= 1000 bp)	102011	103457	101927	104375	104938	103356	103224	103749	102644	106769	82173	82407	81184	83183	83800	84377	84743	83207	84279	87025
	# contigs (>= 5000 bp)	18562	18866	18955	18392	18633	18856	18888	18417	18632	18149	14497	14665	14806	14759	14464	14501	14639	14235	14192	13949
	# contigs (>= 10000 bp)	8141	8194	8444	8003	8107	8198	8202	8064	8328	8009	6889	6808	6994	6748	6705	6730	6646	6522	6507	6282
	# contigs (>= 25000 bp)	2227	2155	2276	2160	2136	2205	2206	2267	2342	2236	2321	2248	2358	2255	2243	2273	2202	2248	2228	2179
	# contigs (>= 50000 bp)	655	622	670	705	663	664	679	705	678	707	897	902	909	907	884	890	885	936	902	929
	Total length (>= 0 bp)	616034776	613472211	615098306	622308631	625675417	623100532	619707861	619465378	622193846	641506395	528746475	529328417	527667252	531799513	532877557	533020495	534234856	531074123	538751599	547556141
	Total length (>= 1000 bp)	441898175	441844929	444293531	444853764	444156672	444835315	444478439	445060735	445444520	449470372	390500543	392314963	393911495	394887265	393054861	392386734	392611488	392190758	394310371	394685202
	Total length (>= 5000 bp)	275258761	272950912	278860138	274360576	273381019	276774155	277042080	275465064	278715778	275304875	257464003	258852112	262837914	259761222	256107396	255371330	254853078	256167233	256745405	252049146
	Total length (>= 10000 bp)	202991983	198811486	205933738	202043881	200283880	202486326	202728542	203385398	207065512	204774007	204453728	204435674	208538855	204261661	202552545	201491367	199665616	202686643	203653869	199017466
	Total length (>= 25000 bp)	114103046	108281762	113456621	114720102	110516989	111833180	112385384	116246953	116526467	117866275	134820926	135255103	138366269	136229973	135056908	133787622	132288260	137989640	138718075	137167683
	Total length (>= 50000 bp)	60934433	56128245	59060201	64997762	60684552	59224743	60151708	62737646	59778823	65134511	85180028	88439337	88052577	89083684	88278142	85594784	86362461	92398508	92873917	93545751
	# contigs	227590	228555	227918	237129	240291	235290	234603	234555	234920	248436	182863	183435	180614	185860	187969	189984	189707	187366	192151	200010
	Largest contig	592864	559015	559015	559015	559036	592864	559036	446789	592862	592864	748678	505097	738668	738674	738673	505097	505097	738672	746318	746304
	Total length	527861552	527483202	530406741	535291599	536483473	534800346	533991317	534161524	535515859	545943447	459536015	461654790	462109907	465206655	464387858	464781408	464646319	463376881	467982001	471945222
	GC (%)	47.52	47.52	47.49	47.51	47.52	47.5	47.49	47.5	47.47	47.52	46.88	46.85	46.86	46.87	46.86	46.88	46.86	46.87	46.89	46.88
	N50	5573	5456	5682	5331	5246	5492	5516	5411	5570	5116	7238	7127	7545	6998	6758	6712	6587	6869	6679	6148
	N90	751	752	750	734	729	736	737	738	735	721	781	782	788	777	772	768	770	771	761	750
	auN	23430	21210.5	21863.5	23026.8	22063.7	21600.2	21619	21939.7	21805.1	23018.9	32618.3	33576	34380.2	35158.2	35398.3	32112.4	32610.8	35965.8	37640.5	36186.7
	L50	16416	17104	16393	17092	17630	17068	16975	16806	16554	17688	9872	9951	9594	10160	10335	10521	10704	10042	10243	11042
	L90	140529	141593	140338	147750	150551	146176	145552	145538	145529	156460	108379	108695	106041	110292	112249	114048	114003	111615	115245	121930
	# N's per 100 kbp	0	0	0	0	0	0	0	0	0	0	0	0	0	0	0	0	0	0	0	0

## Sheet: Table S2D
Table S2D: Overall read alignment for shotgun sequencing reads from longitudinal human gut microbiome samples mapped to individual assemblies, sequential co-assemblies, and 9-sample co-assemblies, Related to Figure 2
	Study participant	Assembly number	Assembly/Co-assembly type	Overall read alignment (%)
	1219	1	One-sample	93.28
				88.86
				89.77
				85.51
				82.7
				80.26
				74
				87.66
				78.58
			Mean	84.5133
			Standard deviation	6.13788
			Sequential	95.78
				98.37
				98.74
				98.72
				98.58
				98.95
				98.33
				98.8
				98.68
			Mean	98.3278
			Standard deviation	0.975612
		2	One-sample	91.27
				96.39
				92.31
				89.91
				89.8
				86.88
				82.49
				89.72
				80.36
			Mean	88.7922
			Standard deviation	4.92244
			Sequential	95.69
				98.43
				98.75
				98.73
				98.58
				98.95
				98.32
				98.8
				98.68
			Mean	98.3256
			Standard deviation	1.00662
		3	One-sample	88.58
				89.79
				97.97
				93.81
				86.72
				89.22
				76.28
				88.81
				81.07
			Mean	88.0278
			Standard deviation	6.38217
			Sequential	95.71
				98.41
				98.81
				98.76
				98.62
				98.96
				98.34
				98.81
				98.68
			Mean	98.3444
			Standard deviation	1.00736
		4	One-sample	76.16
				74.46
				86.19
				96.46
				90.55
				87.43
				72.86
				74.77
				66.59
			Mean	80.6078
			Standard deviation	9.84904
			Sequential	95.71
				98.4
				98.76
				98.78
				98.6
				98.96
				98.34
				98.84
				98.71
			Mean	98.3444
			Standard deviation	1.00804
		5	One-sample	81.32
				80.94
				88.95
				94.54
				95.95
				89.93
				77
				76.02
				72.19
			Mean	84.0933
			Standard deviation	8.53072
			Sequential	95.71
				98.4
				98.76
				98.76
				98.68
				98.95
				98.34
				98.84
				98.72
			Mean	98.3511
			Standard deviation	1.0096
		6	One-sample	82.67
				85.12
				89.47
				94.14
				90.25
				96.94
				82.2
				87.21
				79.98
			Mean	87.5533
			Standard deviation	5.68264
			Sequential	95.72
				98.4
				98.77
				98.77
				98.62
				99.02
				98.34
				98.83
				98.71
			Mean	98.3533
			Standard deviation	1.00958
		7	One-sample	77.64
				79.11
				83.22
				78.88
				81.34
				81.63
				97.36
				89.53
				89.66
			Mean	84.2633
			Standard deviation	6.56086
			Sequential	95.73
				98.4
				98.75
				98.74
				98.61
				98.95
				98.45
				98.83
				98.71
			Mean	98.3522
			Standard deviation	0.998534
		8	One-sample	77.62
				75.66
				80.76
				80.21
				76.18
				82.07
				83.21
				97.37
				87.82
			Mean	82.3222
			Standard deviation	6.78821
			Sequential	95.73
				98.4
				98.76
				98.75
				98.62
				98.96
				98.36
				98.89
				98.71
			Mean	98.3533
			Standard deviation	1.00382
		9	One-sample	76.68
				78.43
				80.23
				77.4
				76.31
				79.4
				89.09
				93.82
				97.17
			Mean	83.17
			Standard deviation	8.00207
			Sequential	95.73
				98.4
				98.76
				98.75
				98.62
				98.97
				98.36
				98.82
				98.8
			Mean	98.3567
			Standard deviation	1.0047
		9-samples	9-samples	95.74
				98.42
				98.79
				98.77
				98.63
				98.97
				98.38
				98.86
				98.72
			Mean	98.3644
			Standard deviation	1.00286
	1339	1	One-sample	96.8
				91.11
				94.23
				94.66
				89.49
				91.2
				82.18
				88.71
				81.13
			Mean	89.9456
			Standard deviation	5.36479
			Sequential	98.69
				98.52
				98.7
				99.03
				98.33
				99.03
				98.28
				98.71
				97.71
			Mean	98.5556
			Standard deviation	0.411707
		2	One-sample	90.72
				96.72
				92
				92.12
				88.8
				87
				76.54
				87.56
				82.06
			Mean	88.1689
			Standard deviation	5.96451
			Sequential	98.61
				98.6
				98.69
				99.02
				98.33
				99.03
				98.29
				98.71
				97.7
			Mean	98.5533
			Standard deviation	0.40942
		3	One-sample	87.6
				88.56
				97.86
				96.06
				91.58
				94.16
				83.33
				92.97
				88.38
			Mean	91.1667
			Standard deviation	4.60737
			Sequential	98.62
				98.54
				98.73
				99.03
				98.34
				99.02
				98.29
				98.71
				97.72
			Mean	98.5556
			Standard deviation	0.405374
		4	One-sample	81.18
				69.81
				94.77
				97.42
				87.63
				93.47
				84.45
				88.47
				79.13
			Mean	86.2589
			Standard deviation	8.70512
			Sequential	98.62
				98.53
				98.7
				99.05
				98.35
				99.03
				98.29
				98.71
				97.72
			Mean	98.5556
			Standard deviation	0.407741
		5	One-sample	80.71
				71.98
				94.42
				94.74
				96.99
				94.02
				76.14
				91.05
				83.79
			Mean	87.0933
			Standard deviation	9.17726
			Sequential	98.61
				98.54
				98.7
				99.03
				98.41
				99.03
				98.29
				98.72
				97.72
			Mean	98.5611
			Standard deviation	0.401698
		6	One-sample	77.11
				66.73
				92.19
				92.61
				89.92
				97.34
				81.62
				87.08
				79.96
			Mean	84.9511
			Standard deviation	9.50833
			Sequential	98.61
				98.54
				98.7
				99.03
				98.34
				99.05
				98.29
				98.71
				97.72
			Mean	98.5544
			Standard deviation	0.408139
		7	One-sample	86.76
				74.39
				90.71
				94.02
				89.28
				88.03
				97.62
				85.66
				62.03
			Mean	85.3889
			Standard deviation	10.8576
			Sequential	98.6
				98.54
				98.69
				99.03
				98.34
				99.03
				98.35
				98.71
				97.71
			Mean	98.5556
			Standard deviation	0.402806
		8	One-sample	67.34
				57.39
				91
				90.11
				88.87
				90.57
				69.46
				97.91
				92.37
			Mean	82.78
			Standard deviation	14.144
			Sequential	98.61
				98.53
				98.68
				99.02
				98.33
				99.02
				98.28
				98.75
				97.72
			Mean	98.5489
			Standard deviation	0.405106
		9	One-sample	36.31
				30.94
				44.84
				44.23
				47.35
				47.3
				32.44
				58.94
				97.06
			Mean	48.8233
			Standard deviation	20.048
			Sequential	98.64
				98.56
				98.7
				99.04
				98.35
				99.03
				98.29
				98.71
				97.8
			Mean	98.5689
			Standard deviation	0.386279
		9-samples	9-samples	98.65
				98.57
				98.71
				99.04
				98.36
				99.03
				98.3
				98.73
				97.74
			Mean	98.57
			Standard deviation	0.401559

## Sheet: Table S2E
Table S2E: Results of unpaired, two-sample Wilcoxon tests comparing overall alignment rate for individual sample assemblies to the full nine-sample co-assembly
	Study participant	Co-assembly	Assembly	Wilcoxon p-value
	1219	9-sample co-assembly for study participant 1219	1	4.11e-05
			2	8.23e-05
			3	0.00057
			4	8.23e-05
			5	0.00057
			6	0.00057
			7	8.23e-05
			8	8.23e-05
			9	8.23e-05
	1339	9-sample co-assembly for study participant 1339	1	0.00040946
			2	4.11353e-05
			3	8.22707e-05
			4	4.11353e-05
			5	0.00040946
			6	4.11353e-05
			7	0.00040946
			8	0.000569872
			9	4.11353e-05

## Sheet: Table S2F
Table S2F: Results of unpaired, two-sample Wilcoxon tests comparing overall alignment rate for sequential co-assemblies to the full nine-sample co-assembly
	Study participant	Co-assembly 1	Co-assembly 2	Wilcoxon p-value
	1219	9-sample co-assembly for study participant 1219	Sequential, original sample 1	0.627029
			Sequential, original sample 2	0.73044
			Sequential, original sample 3	0.790976
			Sequential, original sample 4	0.73044
			Sequential, original sample 5	0.757035
			Sequential, original sample 6	0.790659
			Sequential, original sample 7	0.796174
			Sequential, original sample 8	0.73044
			Sequential, original sample 9	0.894572
	1339	9-sample co-assembly for study participant 1339	Sequential, original sample 1	0.756669
			Sequential, original sample 2	0.723658
			Sequential, original sample 3	0.756913
			Sequential, original sample 4	0.790871
			Sequential, original sample 5	0.790659
			Sequential, original sample 6	0.790871
			Sequential, original sample 7	0.756669
			Sequential, original sample 8	0.723795
			Sequential, original sample 9	0.825016
