# Supplementary material for: Sequential co-assembly reduces computational resources and errors in metagenome-assembled genomes
Source: Cell Rep Methods. 2025 Mar 17;5(3):101005. doi: 10.1016/j.crmeth.2025.101005 (PMC12049710; doi:10.1016/j.crmeth.2025.101005)
Supplement: Table S3. Tables for co-assembly of 1,600 samples from gnotobiotic mouse studies, related to Figure 3 [file mmc4.xlsx]

## Sheet: Table S3A
Supplementary Table 3: Tables for co-assembly of 1600 samples from gnotobiotic mouse studies, Related to Figure 3
Table S3A: Total number of paired-end sequencing reads per sample
	Sample number	Number of paired-end sequencing reads
	1	13846217
	2	13040317
	3	9113403
	4	8678809
	5	9197487
	6	9050775
	7	3308750
	8	8442374
	9	10693586
	10	9195234
	11	8623793
	12	7247747
	13	9411360
	14	9336518
	15	9175727
	16	8881240
	17	9745633
	18	8209963
	19	11578708
	20	8843976
	21	12647399
	22	29109485
	23	6162353
	24	11333832
	25	10735764
	26	10406073
	27	10369563
	28	13268228
	29	6531984
	30	11937697
	31	10871610
	32	12409610
	33	12776577
	34	8745220
	35	13630838
	36	12616013
	37	12210337
	38	12230684
	39	9660496
	40	9479436
	41	11877462
	42	9210196
	43	10479743
	44	12657274
	45	11037965
	46	12547244
	47	10483784
	48	12361871
	49	5735540
	50	14688492
	51	14033772
	52	14802922
	53	20123
	54	12849058
	55	11661292
	56	11435675
	57	11675912
	58	10159968
	59	11951699
	60	14201878
	61	10345480
	62	10124360
	63	9629210
	64	5264932
	65	9937822
	66	13194082
	67	14015319
	68	11397876
	69	15029923
	70	14799543
	71	13998100
	72	14021682
	73	13990140
	74	10046199
	75	11830334
	76	10389491
	77	10521201
	78	10374160
	79	11910063
	80	14401986
	81	9962091
	82	12522589
	83	9570210
	84	10555354
	85	10022898
	86	9762390
	87	9000497
	88	11672855
	89	12596534
	90	5834919
	91	11617678
	92	11397560
	93	10950493
	94	10923906
	95	10032392
	96	15405543
	97	15869605
	98	13035639
	99	13932275
	100	12971285
	101	10842139
	102	10783959
	103	9312100
	104	12075542
	105	8796488
	106	12246165
	107	12232116
	108	10831942
	109	9794633
	110	10569516
	111	14332028
	112	10391480
	113	9696210
	114	9074745
	115	8704949
	116	11310529
	117	11400123
	118	11078267
	119	10056105
	120	10379848
	121	10405824
	122	10810226
	123	20150237
	124	14616362
	125	12172377
	126	12972424
	127	10587414
	128	11153319
	129	10949609
	130	13993876
	131	12844886
	132	11085805
	133	15015416
	134	9233770
	135	8351506
	136	13219462
	137	9219795
	138	9071286
	139	9240287
	140	8336530
	141	8767484
	142	8749794
	143	8100999
	144	9297488
	145	8907129
	146	8458268
	147	8975031
	148	9262791
	149	8649291
	150	8530671
	151	8515663
	152	9767527
	153	9074141
	154	8789891
	155	8940062
	156	8467325
	157	9327913
	158	11637037
	159	11879917
	160	7641893
	161	12756810
	162	13986051
	163	13307396
	164	10490711
	165	12361847
	166	10540564
	167	15410714
	168	14669606
	169	11618015
	170	7937940
	171	11785029
	172	10931760
	173	13493666
	174	12371663
	175	11247399
	176	9626304
	177	11425693
	178	11486720
	179	12793536
	180	12381172
	181	11827399
	182	10264218
	183	12207668
	184	15514018
	185	11076120
	186	16256349
	187	13041473
	188	12310520
	189	13116737
	190	11956768
	191	12889570
	192	9065860
	193	13703608
	194	9727093
	195	14241523
	196	14667780
	197	11711686
	198	10337970
	199	13061146
	200	13193502
	201	12895900
	202	9713339
	203	14629388
	204	13028903
	205	14589304
	206	8473453
	207	11733149
	208	11642589
	209	11829843
	210	13302806
	211	11192244
	212	12843984
	213	12416089
	214	13033642
	215	8576060
	216	10709838
	217	10288289
	218	10084997
	219	13091985
	220	13177194
	221	13919138
	222	9717736
	223	12172124
	224	10309295
	225	10771030
	226	8211004
	227	8286846
	228	10564006
	229	10246524
	230	11518163
	231	11581514
	232	10577862
	233	8833323
	234	13148741
	235	11210276
	236	10688398
	237	11328974
	238	10794798
	239	10308194
	240	8615442
	241	12256593
	242	13460374
	243	11099002
	244	13153270
	245	8975728
	246	9961231
	247	12910424
	248	10245429
	249	12152363
	250	10367944
	251	11807800
	252	9493520
	253	12667190
	254	13357169
	255	11779982
	256	9145930
	257	9423440
	258	10288873
	259	11827644
	260	9200640
	261	11661833
	262	12743576
	263	13819225
	264	11249540
	265	11102803
	266	12185652
	267	12700324
	268	12174666
	269	9889389
	270	14731317
	271	15548882
	272	9166637
	273	8421070
	274	8995926
	275	8678138
	276	8601749
	277	9275699
	278	9267053
	279	8740303
	280	10044062
	281	9284854
	282	9169172
	283	9162928
	284	9563221
	285	11805196
	286	13356210
	287	9667718
	288	10820459
	289	12129430
	290	9672138
	291	11246022
	292	14668320
	293	9065016
	294	11060085
	295	11077620
	296	8399515
	297	13796869
	298	9745614
	299	9701573
	300	9913498
	301	8428938
	302	10335470
	303	8180915
	304	10577712
	305	11122652
	306	8221373
	307	10024604
	308	12508733
	309	9750749
	310	10377483
	311	11180442
	312	11673441
	313	10142375
	314	12679688
	315	11939793
	316	9762196
	317	9813392
	318	11827918
	319	12498541
	320	12890360
	321	11151123
	322	10487914
	323	11704069
	324	10614649
	325	9707732
	326	8765844
	327	11213004
	328	12012699
	329	10742032
	330	10210292
	331	10292666
	332	10678000
	333	10804053
	334	12742893
	335	9918528
	336	11236835
	337	13282371
	338	10690650
	339	11591400
	340	8902736
	341	9126624
	342	8645176
	343	8630028
	344	9088745
	345	9124699
	346	9574436
	347	8243721
	348	9101465
	349	11421200
	350	8921046
	351	8771689
	352	9399361
	353	8042371
	354	9004263
	355	15582877
	356	9301464
	357	8575317
	358	8757681
	359	8845309
	360	8588173
	361	10044277
	362	8922331
	363	8791931
	364	9170601
	365	8374965
	366	8939350
	367	9729793
	368	9102115
	369	9352279
	370	11941355
	371	12025055
	372	9200497
	373	7414224
	374	8862562
	375	8909406
	376	9434379
	377	9063718
	378	8603081
	379	9394108
	380	8715879
	381	8225519
	382	9471065
	383	9475489
	384	9244819
	385	8752890
	386	8852616
	387	14353183
	388	8967172
	389	8809248
	390	9272450
	391	8854032
	392	8934900
	393	9634041
	394	4930631
	395	8661905
	396	8295071
	397	8263311
	398	8485062
	399	8675380
	400	7435765
	401	8724039
	402	9395106
	403	8788078
	404	9207772
	405	8999197
	406	13516167
	407	8867634
	408	9000093
	409	8677799
	410	8995824
	411	9044366
	412	8749927
	413	8546702
	414	8720077
	415	8884118
	416	9007649
	417	4692960
	418	8851713
	419	9061226
	420	8979460
	421	8958159
	422	8808082
	423	7816932
	424	8900875
	425	8770698
	426	8870547
	427	8572725
	428	8766817
	429	9174967
	430	8721887
	431	10016129
	432	10525421
	433	12198755
	434	12357160
	435	11252921
	436	12562479
	437	9361096
	438	11554517
	439	12054761
	440	11957287
	441	11286418
	442	9309305
	443	11226075
	444	12287110
	445	10881461
	446	12547774
	447	10859811
	448	10564289
	449	12326119
	450	11112971
	451	10807487
	452	14317316
	453	10429139
	454	11625019
	455	13951761
	456	12162487
	457	11555199
	458	10419031
	459	10460766
	460	10998484
	461	10955927
	462	11479878
	463	10650339
	464	12063412
	465	11213337
	466	9391758
	467	13146573
	468	12950147
	469	11616482
	470	12804617
	471	13439129
	472	11565756
	473	11468766
	474	14335721
	475	5254413
	476	11613119
	477	11731917
	478	12857414
	479	11838422
	480	12130869
	481	13597971
	482	9617570
	483	11944426
	484	13210529
	485	7400188
	486	11948698
	487	8108732
	488	11194462
	489	12263811
	490	10175334
	491	10749856
	492	11910288
	493	8778744
	494	12278222
	495	13915532
	496	10381013
	497	11102489
	498	9708806
	499	10652879
	500	12111349
	501	9371177
	502	12690525
	503	8727144
	504	10100544
	505	10464412
	506	9748609
	507	10360863
	508	12378349
	509	8174007
	510	10525970
	511	12271913
	512	10591915
	513	10629102
	514	9506397
	515	10480100
	516	10359530
	517	11818492
	518	9023435
	519	19224
	520	9192313
	521	10500734
	522	12781287
	523	8838293
	524	10603572
	525	11006184
	526	10171529
	527	12235482
	528	11944985
	529	7850983
	530	10157963
	531	12678748
	532	10766708
	533	10798044
	534	15119380
	535	8954092
	536	9323604
	537	10347808
	538	8070438
	539	9651244
	540	10857091
	541	11621524
	542	10900753
	543	10689808
	544	9876023
	545	9495035
	546	9715371
	547	9685887
	548	9706054
	549	9955935
	550	10073736
	551	10182465
	552	10187731
	553	9840735
	554	9568807
	555	9843652
	556	8933433
	557	9550877
	558	10022676
	559	9408526
	560	4168779
	561	8511206
	562	10008955
	563	10183596
	564	9772954
	565	10183942
	566	10072012
	567	10130588
	568	10405839
	569	8260293
	570	9983215
	571	10297414
	572	10493340
	573	10238466
	574	9954034
	575	9315958
	576	9829240
	577	10355071
	578	7694301
	579	10103671
	580	9851365
	581	9936502
	582	9314050
	583	9649864
	584	10050081
	585	9652450
	586	7211216
	587	10406565
	588	10228819
	589	10456996
	590	10266697
	591	10240881
	592	10430606
	593	6551499
	594	8837447
	595	9783649
	596	9586359
	597	9518843
	598	9848914
	599	9502648
	600	10082634
	601	10366546
	602	7761979
	603	10030698
	604	8617361
	605	10156443
	606	7456433
	607	7199907
	608	9701753
	609	9930351
	610	9516820
	611	10178894
	612	10299069
	613	9775982
	614	10142771
	615	10278302
	616	9823469
	617	10278249
	618	9833933
	619	9321751
	620	5577757
	621	10001066
	622	10131360
	623	9940694
	624	10351089
	625	10326796
	626	10064391
	627	10524659
	628	9482507
	629	10253232
	630	10491418
	631	9743093
	632	10332942
	633	10500818
	634	10178679
	635	10556103
	636	9892208
	637	10126624
	638	9686698
	639	9718922
	640	10554461
	641	10245709
	642	10143453
	643	10291942
	644	9730607
	645	10330389
	646	9795428
	647	9633026
	648	9985792
	649	9851624
	650	8610250
	651	10451958
	652	10558062
	653	10235782
	654	9240687
	655	10375229
	656	10416028
	657	10266138
	658	10224790
	659	8715390
	660	9554615
	661	10100155
	662	9622610
	663	9671222
	664	8786530
	665	10374514
	666	9301588
	667	10205634
	668	10208914
	669	9453602
	670	9950069
	671	9962759
	672	10149009
	673	7358379
	674	10468441
	675	10080028
	676	9850852
	677	9427066
	678	9708506
	679	10143913
	680	10249759
	681	10169397
	682	9754973
	683	9881549
	684	10193822
	685	10198297
	686	10271855
	687	9848298
	688	9807545
	689	8083497
	690	9633598
	691	9717439
	692	10082649
	693	9535355
	694	9865004
	695	10121524
	696	9934682
	697	8521299
	698	10150259
	699	8863805
	700	10034688
	701	9894291
	702	9308279
	703	9321963
	704	10365598
	705	10057976
	706	10304260
	707	10059404
	708	9423437
	709	10116917
	710	10183404
	711	9025593
	712	10345265
	713	10260771
	714	10194391
	715	7736789
	716	9535545
	717	9949996
	718	9996190
	719	9982188
	720	10353149
	721	10293198
	722	8609903
	723	8852691
	724	9830339
	725	10443549
	726	9407777
	727	9955476
	728	10276788
	729	8449173
	730	8742201
	731	9342021
	732	9829307
	733	9869860
	734	8659597
	735	10160219
	736	9643440
	737	9857648
	738	10094543
	739	9676511
	740	10383983
	741	10381273
	742	10483380
	743	9371570
	744	9784358
	745	9516010
	746	9953161
	747	8632002
	748	9814681
	749	9577745
	750	8243183
	751	10021855
	752	10306773
	753	8676060
	754	10173654
	755	9667794
	756	9342234
	757	9770105
	758	9550870
	759	9721099
	760	9457999
	761	10207485
	762	10416263
	763	7341397
	764	10246567
	765	9504991
	766	9577622
	767	9157305
	768	10185143
	769	9377505
	770	5625195
	771	10185983
	772	10575949
	773	9968363
	774	9148391
	775	9404541
	776	4682
	777	9672430
	778	9690896
	779	9847371
	780	9718436
	781	10045725
	782	10158670
	783	9205408
	784	8795639
	785	9940920
	786	9563224
	787	10083700
	788	10207277
	789	10112277
	790	9519929
	791	8433661
	792	9275233
	793	9459185
	794	9608812
	795	9557005
	796	10142905
	797	9185970
	798	10362962
	799	9862613
	800	8733596
	801	8934776
	802	9719282
	803	8271367
	804	9706672
	805	9738167
	806	10041664
	807	9986811
	808	9180184
	809	9709638
	810	9250101
	811	9848803
	812	8580269
	813	10032296
	814	10243638
	815	7372970
	816	10251799
	817	10198134
	818	10206540
	819	9824751
	820	10059503
	821	10172458
	822	10391734
	823	9840068
	824	9890189
	825	8847821
	826	9965817
	827	9672388
	828	10735129
	829	10249740
	830	10015698
	831	8431706
	832	9273264
	833	9816976
	834	7533652
	835	10603153
	836	10371848
	837	9280607
	838	8840966
	839	8981932
	840	10146294
	841	9816121
	842	10098844
	843	10314788
	844	9804660
	845	8998865
	846	10347480
	847	9767747
	848	10203754
	849	9475827
	850	10383234
	851	10132448
	852	9732822
	853	10360493
	854	10512381
	855	10294856
	856	10085574
	857	10102286
	858	10263234
	859	9487988
	860	10659936
	861	10527858
	862	9555862
	863	9698417
	864	9944813
	865	9699964
	866	9859501
	867	10073645
	868	9962456
	869	9535411
	870	9366193
	871	6981517
	872	9693478
	873	10061021
	874	2378662
	875	10103567
	876	10142639
	877	9619200
	878	8626690
	879	10162970
	880	9423899
	881	9881094
	882	10022981
	883	9177616
	884	10255761
	885	10137803
	886	10242919
	887	8590740
	888	9668904
	889	8279043
	890	10067745
	891	10302346
	892	9453069
	893	10432565
	894	10223468
	895	8932167
	896	8292283
	897	9169740
	898	9639024
	899	10046485
	900	10482935
	901	10174469
	902	10021362
	903	8819939
	904	10120797
	905	8438481
	906	9053658
	907	10581950
	908	9657049
	909	10316663
	910	10327024
	911	9634104
	912	10063852
	913	9159203
	914	8827465
	915	9544381
	916	10068773
	917	8959148
	918	10492242
	919	10094869
	920	8893152
	921	5805575
	922	9790593
	923	10043845
	924	10060904
	925	10324205
	926	10250677
	927	9106574
	928	9259418
	929	9807616
	930	9286760
	931	10043935
	932	9728960
	933	10123306
	934	10340979
	935	10047008
	936	10302681
	937	10046269
	938	9629678
	939	9634434
	940	8632593
	941	9849295
	942	10182973
	943	4757241
	944	9546459
	945	7962941
	946	8176307
	947	9531885
	948	9939924
	949	10240826
	950	10237684
	951	7956578
	952	10293779
	953	7004250
	954	10167119
	955	9240666
	956	10074500
	957	10290249
	958	9213098
	959	9664471
	960	9239535
	961	9598736
	962	7948358
	963	10259623
	964	9972357
	965	9842256
	966	33537
	967	36635
	968	38883
	969	40295
	970	43876
	971	47235
	972	48211
	973	51404
	974	10285771
	975	10413072
	976	9608582
	977	9483367
	978	9794047
	979	10069578
	980	10033084
	981	10415016
	982	10176641
	983	10136612
	984	9046791
	985	9422478
	986	9341314
	987	7017546
	988	9635191
	989	9974522
	990	9033090
	991	10182419
	992	9716539
	993	9457554
	994	9891122
	995	9829043
	996	9600347
	997	9999262
	998	9808392
	999	10082933
	1000	9843416
	1001	10050708
	1002	10214047
	1003	9852370
	1004	10278242
	1005	9807958
	1006	9467113
	1007	7855373
	1008	9189458
	1009	9900483
	1010	7983025
	1011	10167559
	1012	3944745
	1013	9193961
	1014	9794726
	1015	9856223
	1016	9369889
	1017	9853167
	1018	9832889
	1019	10237561
	1020	8663930
	1021	10137679
	1022	10185246
	1023	9685119
	1024	9619546
	1025	8400184
	1026	9504394
	1027	8645781
	1028	10088567
	1029	10126929
	1030	10072457
	1031	10072005
	1032	10146884
	1033	8401215
	1034	10185257
	1035	8145845
	1036	8058104
	1037	9721986
	1038	1019
	1039	9851210
	1040	6119673
	1041	10138496
	1042	10402281
	1043	7622747
	1044	10174259
	1045	9999812
	1046	10248907
	1047	10027915
	1048	9965525
	1049	10158734
	1050	4298940
	1051	10034157
	1052	10160452
	1053	9281147
	1054	6383698
	1055	9559325
	1056	8640686
	1057	7347992
	1058	9896494
	1059	9882214
	1060	8002247
	1061	10062943
	1062	10317635
	1063	9665455
	1064	9942294
	1065	9642538
	1066	10378755
	1067	9694321
	1068	10120493
	1069	10112492
	1070	7323687
	1071	10117185
	1072	10155817
	1073	3581130
	1074	9931945
	1075	8545439
	1076	9899837
	1077	5858701
	1078	10180245
	1079	10590909
	1080	9893335
	1081	10075248
	1082	9514795
	1083	9828165
	1084	9857991
	1085	9323551
	1086	9571784
	1087	8614108
	1088	9905407
	1089	9372090
	1090	9681303
	1091	8731297
	1092	7078044
	1093	9955664
	1094	9494304
	1095	7768674
	1096	10104631
	1097	9998132
	1098	7732062
	1099	9258891
	1100	8045871
	1101	9913409
	1102	7885240
	1103	10016358
	1104	10076447
	1105	9755787
	1106	10132274
	1107	10076128
	1108	9981587
	1109	9997414
	1110	9957411
	1111	10242702
	1112	10240425
	1113	9758841
	1114	10286797
	1115	9821045
	1116	8685589
	1117	9729686
	1118	10244475
	1119	9212227
	1120	10193542
	1121	10406421
	1122	9527467
	1123	9660238
	1124	9286674
	1125	10522089
	1126	8187330
	1127	10119662
	1128	10133723
	1129	9765252
	1130	9732687
	1131	9697844
	1132	8098040
	1133	9492963
	1134	10012067
	1135	10194049
	1136	9968947
	1137	10122538
	1138	9070937
	1139	10151780
	1140	8111658
	1141	10087367
	1142	10179473
	1143	10436111
	1144	9906122
	1145	9904530
	1146	9503826
	1147	8968145
	1148	10115631
	1149	10140470
	1150	9261989
	1151	8901345
	1152	8978110
	1153	8368927
	1154	8440842
	1155	10052864
	1156	10364857
	1157	10108411
	1158	9745758
	1159	8555185
	1160	4855938
	1161	9232292
	1162	10355023
	1163	10161550
	1164	9102691
	1165	9560718
	1166	8031004
	1167	9738135
	1168	8724405
	1169	9619150
	1170	10312410
	1171	9982948
	1172	12328296
	1173	13733612
	1174	12050501
	1175	12239001
	1176	14556339
	1177	11997589
	1178	13491129
	1179	12225482
	1180	15043021
	1181	13846151
	1182	12701093
	1183	12275441
	1184	10808262
	1185	16504942
	1186	17019124
	1187	16581551
	1188	18354216
	1189	64975
	1190	17598704
	1191	17092242
	1192	11600097
	1193	11416768
	1194	13874175
	1195	12152473
	1196	12992595
	1197	15113343
	1198	12579444
	1199	12086382
	1200	14310077
	1201	10322804
	1202	11458681
	1203	10164942
	1204	13353222
	1205	12594701
	1206	11475625
	1207	12728201
	1208	14262085
	1209	12208126
	1210	12262866
	1211	10980846
	1212	15091593
	1213	15269594
	1214	12586997
	1215	13920518
	1216	11481683
	1217	15448354
	1218	11330901
	1219	11085390
	1220	9553965
	1221	13610022
	1222	9872717
	1223	12314510
	1224	10251034
	1225	12171103
	1226	29336600
	1227	11701439
	1228	12262595
	1229	18579191
	1230	10566618
	1231	7220244
	1232	12278029
	1233	11974702
	1234	11533680
	1235	11171481
	1236	12649919
	1237	13725560
	1238	12352449
	1239	13865286
	1240	13124601
	1241	12207536
	1242	11889281
	1243	11510964
	1244	13189396
	1245	14654518
	1246	8489037
	1247	12921041
	1248	10344888
	1249	12492885
	1250	14378042
	1251	11143880
	1252	14373938
	1253	24487729
	1254	16582997
	1255	12177217
	1256	14848272
	1257	11609651
	1258	11330582
	1259	10945850
	1260	11324969
	1261	11647546
	1262	12591347
	1263	12787999
	1264	10883655
	1265	9811426
	1266	10505008
	1267	10160456
	1268	12527346
	1269	14453923
	1270	11658610
	1271	10022945
	1272	10428451
	1273	9881127
	1274	11489200
	1275	9776364
	1276	9780171
	1277	13283393
	1278	9569520
	1279	12194978
	1280	13066232
	1281	11216324
	1282	13461273
	1283	12296941
	1284	11182357
	1285	14005031
	1286	14056248
	1287	10319178
	1288	13263642
	1289	11740598
	1290	11956821
	1291	10644661
	1292	13208957
	1293	10767591
	1294	11131951
	1295	12550055
	1296	13552268
	1297	10939346
	1298	11325020
	1299	10322957
	1300	13024896
	1301	12712481
	1302	12064328
	1303	11048356
	1304	11054882
	1305	14330440
	1306	11188547
	1307	10408850
	1308	12944475
	1309	13561560
	1310	11994427
	1311	13380977
	1312	13237878
	1313	11281369
	1314	12540486
	1315	10985871
	1316	13094849
	1317	14599178
	1318	13592794
	1319	12141257
	1320	13277115
	1321	9125240
	1322	11590532
	1323	9814721
	1324	12802794
	1325	13038744
	1326	11934174
	1327	12513573
	1328	12788104
	1329	12436657
	1330	11739103
	1331	10680094
	1332	13210188
	1333	16295509
	1334	13464715
	1335	12938430
	1336	13170564
	1337	10294609
	1338	15540498
	1339	12840807
	1340	10610954
	1341	13972283
	1342	14729313
	1343	12775011
	1344	9547885
	1345	13723718
	1346	12177852
	1347	22224209
	1348	10860123
	1349	13138978
	1350	16180492
	1351	14658365
	1352	12811532
	1353	15164843
	1354	11385450
	1355	11491049
	1356	10314676
	1357	11696855
	1358	10196238
	1359	13072461
	1360	12582902
	1361	14362506
	1362	10694862
	1363	11770265
	1364	9946786
	1365	11726174
	1366	13355138
	1367	10138984
	1368	11260127
	1369	12740539
	1370	17950633
	1371	32664950
	1372	11066401
	1373	14750568
	1374	11725800
	1375	110636
	1376	12384994
	1377	14469334
	1378	15303866
	1379	17854585
	1380	12795966
	1381	8681278
	1382	14838594
	1383	17524741
	1384	28206807
	1385	17226285
	1386	13280774
	1387	11851791
	1388	10743916
	1389	15352122
	1390	14740847
	1391	14172868
	1392	14115881
	1393	13245049
	1394	7389792
	1395	11667003
	1396	9345612
	1397	10524065
	1398	11882917
	1399	13053948
	1400	12371190
	1401	12999454
	1402	11546636
	1403	11404640
	1404	13887882
	1405	12891701
	1406	12117456
	1407	11015329
	1408	16201881
	1409	11840420
	1410	11222601
	1411	13707171
	1412	13013081
	1413	13636862
	1414	12644376
	1415	12339083
	1416	13409339
	1417	14251131
	1418	12536737
	1419	14387248
	1420	14544490
	1421	13826682
	1422	12442652
	1423	14967734
	1424	13029166
	1425	13793429
	1426	12839193
	1427	14603250
	1428	16176374
	1429	13754778
	1430	11409959
	1431	14068295
	1432	12492602
	1433	12161665
	1434	10778757
	1435	12916528
	1436	12764020
	1437	12708838
	1438	12195799
	1439	13728621
	1440	11822239
	1441	11370477
	1442	10364779
	1443	14325932
	1444	15453527
	1445	13385729
	1446	13251190
	1447	10928484
	1448	12750814
	1449	9915823
	1450	11860000
	1451	12686944
	1452	12162870
	1453	13298361
	1454	10636785
	1455	10018646
	1456	11330275
	1457	12692992
	1458	13489405
	1459	10785975
	1460	12476576
	1461	14494429
	1462	11325986
	1463	13421503
	1464	15261101
	1465	11516585
	1466	12827635
	1467	11799715
	1468	11699247
	1469	13303784
	1470	5751186
	1471	13355999
	1472	14738917
	1473	10456444
	1474	10859782
	1475	11038095
	1476	11430066
	1477	9584285
	1478	9703942
	1479	10849458
	1480	5468889
	1481	11451916
	1482	12011346
	1483	11354453
	1484	12126099
	1485	13519173
	1486	10929725
	1487	12067864
	1488	13704928
	1489	11543309
	1490	12178838
	1491	14412666
	1492	11328250
	1493	13224763
	1494	11243497
	1495	12088973
	1496	13829227
	1497	10190243
	1498	12259625
	1499	13355649
	1500	12732626
	1501	13227069
	1502	9920053
	1503	14113938
	1504	16062180
	1505	11095666
	1506	11431550
	1507	11285289
	1508	10744879
	1509	12641100
	1510	9822655
	1511	12332194
	1512	11215943
	1513	11044925
	1514	10777814
	1515	10726787
	1516	10588543
	1517	12628665
	1518	9494319
	1519	11105581
	1520	12085499
	1521	11797149
	1522	11176589
	1523	13614361
	1524	22012967
	1525	13582463
	1526	10084190
	1527	12010585
	1528	13286614
	1529	8515167
	1530	14379654
	1531	14103354
	1532	28336999
	1533	14571121
	1534	14410762
	1535	15417236
	1536	55055183
	1537	12065271
	1538	13922079
	1539	12675268
	1540	12004735
	1541	13776812
	1542	10909919
	1543	13536518
	1544	14646509
	1545	14382971
	1546	14910281
	1547	11485711
	1548	14841441
	1549	16237972
	1550	14453269
	1551	14491911
	1552	15932939
	1553	11646476
	1554	12622964
	1555	11608859
	1556	9853837
	1557	10347911
	1558	23684103
	1559	10180934
	1560	10667467
	1561	10251280
	1562	10470905
	1563	10112042
	1564	10272449
	1565	10694141
	1566	10656088
	1567	10874953
	1568	10373073
	1569	10747486
	1570	10437643
	1571	10493053
	1572	10311859
	1573	10633172
	1574	8749838
	1575	10493313
	1576	9570198
	1577	10853308
	1578	10717653
	1579	10603177
	1580	10072560
	1581	10813309
	1582	10740154
	1583	10759548
	1584	10429385
	1585	10867005
	1586	9649376
	1587	9457808
	1588	10918534
	1589	10532660
	1590	10216555
	1591	21218882
	1592	25799024
	1593	22517664
	1594	11992544
	1595	10629404
	1596	7368540
	1597	9894875
	1598	10154690
	1599	9912978
	1600	10882176
	Mean	1.0734e+07
	SD	2.8024e+06

## Sheet: Table S3B
Table S3B: Input dataset size and co-assembly times
	Co-assembly strategy	Input data size	Assembly time (days)
	4 pooled microbial community samples	6.2 gigabytes	0.157153
	4 gnotobiotic mouse samples	5.8 gigabytes	0.197315
	Initial 12 samples	17 gigabytes	0.429873
	Initial 36 samples	51 gigabytes	2.59
	Sequential (12 sample original)	300 gigabytes	7.89024
	Sequential (36 sample original)	269 gigabytes	5.75
	1600 samples	2.3 terabytes	53.87 days* (predicted)

## Sheet: Table S3C
Table S3C: MetaQUAST metrics of co-assemblies
	Assembly stats	4-sample pooled community	4-sample mouse	12-sample initial	12 sample sequential	36-sample initial	36 sample sequential
	# of contigs (>=0bp)	346070	171242	515299	3388178	597317	3260669
	# of contigs (>=1000bp)	63746	37814	111097	314928	135977	451548
	# of contigs (>=5000bp)	6648	7504	17763	44232	21885	44461
	# of contigs (>=10000bp)	2035	3766	7243	19641	9079	20280
	# of contigs (>=25000bp)	284	1207	1670	5395	2578	5708
	# of contigs (>=50000bp)	57	447	507	1840	934	2025
	Total length (>=0bp)	313294768	263491436	626560029	2586799335	789341801	2723484605
	Total length (>=1000bp)	177219433	197938665	430281579	1161975903	565090907	1383863866
	Total length (>=5000bp)	68852421	138481662	247164879	686404330	339411227	717924466
	Total length (>=10000bp)	37251754	112361117	174304447	515481787	251163190	549262314
	Total length (>=25000bp)	12176386	73307381	91626105	300865038	154542531	329202328
	Total length (>=50000bp)	4640884	47377051	52448960	179784487	98261535	203341033
	# of contigs	161882	86925	255765	1229408	303328	1376353
	Largest contig	208959	1120963	761994	740616	1538076	647169
	Total length	244076069	231459541	529077581	1769046048	679654909	2018945464
	GC(%)	47.1	46.72	46.23	44.32	46.37	43.96
	N50	2070	9219	4247	2110	4984	1739
	N90	629	793	709	581	740	615
	auN	6614.5	43597.4	22828	20047.3	33450.8	19941.4
	L50	24019	4117	21542	106926	21969	154833
	L90	118152	49521	166025	899828	190416	1010416
	# of N's per 100kbp	0	0	0	0	0	0

## Sheet: Table S3D
Table S3D: Time to map Illumina shotgun sequencing reads from the 1600 samples to the initial 12- and 36-sample co-assemblies
	Sample number	Initial 12 samples (minutes)	Initial 36 samples (minutes)
	1	16.6833	17.8
	2	15.3667	15.15
	3	17.8	9.18333
	4	11.95	7.41667
	5	11.8667	8.18333
	6	30.4833	8.71667
	7	10.7	2.11667
	8	28.55	6.03333
	9	41.4333	9.53333
	10	12.0333	9.46667
	11	11.0333	7.48333
	12	9.23333	7.56667
	13	21.9833	8.28333
	14	12.8167	9.95
	15	12.1167	8.41667
	16	12.7833	9.33333
	17	12.95	5.11667
	18	11.0833	6.96667
	19	16.0833	10.2
	20	11.95	10.1
	21	16.6833	11.1
	22	40.1667	31.6833
	23	6.78333	4.9
	24	13.2667	10.4167
	25	12.3833	12.6833
	26	11.1	11.6333
	27	11.3667	10.2667
	28	14.25	12.6833
	29	9.16667	7.51667
	30	13.9167	11.7
	31	12.8333	10.85
	32	16.9667	13.3333
	33	14.7667	8.48333
	34	11.35	6.2
	35	14.85	12.7333
	36	14.2	12.2833
	37	14.8333	7.78333
	38	15.6667	8.18333
	39	11.1	11.3667
	40	11.1667	6.2
	41	13.3333	14.0167
	42	10.85	5.71667
	43	11.9833	12.0333
	44	13.9167	7.28333
	45	12.3667	8.25
	46	14.65	11.6833
	47	11.5667	7.96667
	48	14.2833	11.1667
	49	6.3	4.63333
	50	15.15	12.5333
	51	14.5833	10.3167
	52	16.6	13.3667
	53	0.483333	0.433333
	54	13.7833	11.55
	55	12.45	12.85
	56	12.0667	14.1
	57	12.65	9.85
	58	10.9	8.75
	59	12.95	14.7167
	60	15.6167	17.25
	61	11.5833	13.2167
	62	11.0333	12.6167
	63	11.0333	12.7333
	64	5.95	7.53333
	65	11.0333	14.75
	66	22.85	34.95
	67	15.45	20.3833
	68	12.35	30.6
	69	35.6333	20.7833
	70	35.95	37.9333
	71	34.1167	16.7333
	72	34.5333	16.9167
	73	40.3667	17.45
	74	27.2333	12.6667
	75	12.9833	14.6667
	76	11.2	12.9667
	77	11.2833	13.25
	78	11.9	13.8167
	79	12.3333	12.7
	80	15.4167	15.4
	81	25.7167	11.6667
	82	13.85	14.0333
	83	10.0667	10.9667
	84	11.0667	12.5833
	85	10.8333	11.5333
	86	10.3167	10.6667
	87	9.73333	10.05
	88	12.3	12.6833
	89	13.4333	13.7833
	90	6.2	6.86667
	91	12.4667	12.9833
	92	12.0333	12.55
	93	12.2667	12.5833
	94	12.9833	12.75
	95	11.7333	11.5
	96	16.1167	16.4333
	97	16.6	12.45
	98	13.5667	10.2
	99	15.0833	15.3
	100	14.8833	14.9333
	101	11.75	12.3333
	102	11.5167	12.9667
	103	9.86667	11.2667
	104	12.9667	14.1833
	105	9.56667	8.06667
	106	14.05	10.6
	107	12.4833	13.65
	108	12.4167	13.2667
	109	10.8167	12.2
	110	12.7167	13.5
	111	17.2833	17.1
	112	11.2833	12.5333
	113	10.8667	12.0167
	114	12.5667	12.2667
	115	9.71667	10.5833
	116	13	13.7667
	117	11.9667	13.05
	118	12.8833	13.8167
	119	11.6833	12.55
	120	11.8333	12.95
	121	10.85	11.9667
	122	11.5167	12.8833
	123	24.6833	24.8
	124	16.7	17.8
	125	14.25	14.6
	126	14.0167	15.5
	127	12	13.0333
	128	12.3	13.65
	129	12.7	9.4
	130	13.6333	10.3167
	131	14.3	14.7833
	132	12.25	13.5667
	133	16.2	17.55
	134	11.95	12.1667
	135	12.2167	10.9667
	136	18.05	16.8
	137	11.4833	14.95
	138	11.4667	26.3833
	139	12.05	14.55
	140	15.3167	25.0667
	141	11.3	13.8167
	142	11.4167	24.3833
	143	10.7667	11.3333
	144	12.45	12.8167
	145	11.1167	12.2333
	146	9.75	10.8833
	147	10.4667	11.5833
	148	20.6833	11.9167
	149	9.4	10.95
	150	10.0333	11.05
	151	14.9667	11.2333
	152	12.4333	12.85
	153	11.1167	11.95
	154	10.8167	11.8167
	155	10.9333	11.9833
	156	10.5	11.8667
	157	12.0167	12.7833
	158	11.3	13.6833
	159	11.95	13.8333
	160	8.41667	10.0333
	161	13.5667	15.3667
	162	16.0833	17.35
	163	14.05	15.8833
	164	11.2667	12.9333
	165	11.8167	14.3
	166	10.8833	12.65
	167	15.2333	16.9
	168	15.2167	17.2667
	169	12.2667	8.23333
	170	8.5	3.75
	171	12.3833	11.3333
	172	12.1333	8.81667
	173	13.65	10.1833
	174	13.15	5.68333
	175	13.1333	6.21667
	176	10.7833	4.81667
	177	12.0333	7.68333
	178	12.1	8.75
	179	13.1833	6.88333
	180	12.6	7.73333
	181	12.75	12.8167
	182	10.5833	6.46667
	183	12.9833	6.85
	184	38.2167	10.7833
	185	11.7833	8.25
	186	15.8833	14.5
	187	13.6333	14.9167
	188	12.7333	10.5833
	189	12.55	7.45
	190	29.8167	8.81667
	191	12.6167	10.1
	192	10.45	6.18333
	193	15.25	11.1833
	194	13.0333	8.66667
	195	15.3	10.2167
	196	15.65	10.4333
	197	11.85	7.26667
	198	10.7	7.53333
	199	14.4	10.5167
	200	13.2667	9.95
	201	14.9333	11.45
	202	27.4	8.46667
	203	15.6333	12.5333
	204	12.5167	9.28333
	205	14.8833	10.4833
	206	8.73333	6.48333
	207	12.1167	8.85
	208	12	12.2
	209	12.1667	9.45
	210	13.7	14.9833
	211	11.0667	8.8
	212	13.6333	9.63333
	213	19.0833	11.05
	214	13.3	9.56667
	215	8.86667	6.58333
	216	23.0333	8.43333
	217	10.9	10.9333
	218	10.8667	4.68333
	219	13.8833	14.7
	220	15.2667	11.25
	221	36.65	6.4
	222	10	9.35
	223	12.25	13.4
	224	11.55	12.0667
	225	13.3167	13.3167
	226	19.35	9.41667
	227	8.55	6.41667
	228	11.5833	9.4
	229	10.65	11.6333
	230	25.65	12.75
	231	28.6833	13.2667
	232	11.2833	12.1
	233	9.7	10.7833
	234	14.0333	13.8333
	235	11.35	12.1333
	236	11.0333	9.23333
	237	11.4667	12.1167
	238	18.3	11.9833
	239	10.3	8.51667
	240	9.16667	10.0833
	241	13.1333	11.1167
	242	15.1167	7.31667
	243	12.0333	12.7667
	244	13.4333	14.9167
	245	8.71667	10.25
	246	10.1667	11.45
	247	13.5333	14.65
	248	10.8833	11.7167
	249	13.4667	14.2833
	250	11.2167	11.8833
	251	12.9833	13.5167
	252	9.75	8.85
	253	12.75	13.7667
	254	13.5167	14.5167
	255	12.35	13.35
	256	9.11667	9.96667
	257	22.8167	7.6
	258	10.4333	8.43333
	259	12.0167	12.1
	260	9.36667	10.3667
	261	11.4167	12.0833
	262	13.6667	14.5167
	263	15.2	15.6333
	264	29.1	12.7
	265	11.7667	12.8667
	266	12.5667	11.2
	267	26.7333	13.3333
	268	11.4167	12.35
	269	9.98333	10.5167
	270	14.9333	13.15
	271	15.4833	17.3833
	272	10.6667	10.4167
	273	9.46667	10.0833
	274	10.2667	10.6167
	275	10.6	10.6667
	276	10.6	10.95
	277	12.6333	12.3167
	278	11.0833	11.2833
	279	10.4833	10.2333
	280	12.35	11.5833
	281	10.5833	10.9333
	282	11.85	11.3667
	283	11.9	11.5333
	284	11.1833	5.06667
	285	11.9667	13.3333
	286	14.8167	15.5833
	287	10.9333	12.0167
	288	12.1167	13.2
	289	12.8	11.7833
	290	10.3	11.3333
	291	12.9167	11.3167
	292	17.3167	10.6333
	293	9.75	10.8333
	294	12.6333	9.36667
	295	12.1167	13.0833
	296	8.93333	6.03333
	297	17.2333	16.6333
	298	10.1333	11.2
	299	10.15	11
	300	10.7	10.0833
	301	9.15	10.45
	302	10.8167	12.0833
	303	8.88333	9.86667
	304	11.65	12.3833
	305	12.1333	16.05
	306	8.3	5.6
	307	10.8667	12.1333
	308	14.6833	13.75
	309	11	11.8333
	310	11.4	14.2833
	311	12.0167	6.35
	312	12.7333	13.85
	313	10.6333	6.58333
	314	14.25	15.4167
	315	25.0833	14.1333
	316	10.9167	14.3667
	317	10.35	11.5667
	318	13.85	14.5333
	319	13.55	17.95
	320	13.9333	14.9333
	321	12.0667	8.83333
	322	11.0333	11.6167
	323	12.95	16.7833
	324	11.6167	8.4
	325	10.4667	11.6167
	326	9.51667	5.71667
	327	13.4	12.2167
	328	13.3833	5.86667
	329	12.0167	12.0833
	330	10.9833	12.4
	331	11.7833	12.6
	332	10.8167	8.01667
	333	11.6	7.25
	334	14.6833	15.1833
	335	10.7167	7.95
	336	13.0333	9.68333
	337	33.6333	15.15
	338	11.6333	12.75
	339	12.2333	9.35
	340	17.15	7.63333
	341	12.2333	11.4833
	342	10.5333	11.1167
	343	10.5667	7.25
	344	11.1833	11.6167
	345	12.55	4.93333
	346	12.6	12.0667
	347	10.75	10.7333
	348	12.2833	11.7
	349	45.2667	14.8333
	350	11.5	11.5667
	351	11.6167	7.8
	352	12	11.7
	353	10.75	8.13333
	354	11.5167	11.7
	355	1.75	19.7
	356	11.7	9.63333
	357	11.1167	4.98333
	358	26	7.21667
	359	30.1333	7.95
	360	11	7.4
	361	13.1333	8.61667
	362	11.8	7.8
	363	11.3667	9.45
	364	11.4167	7.71667
	365	10.5	8.08333
	366	11.1167	7.98333
	367	12.9333	8.66667
	368	11.4833	5.43333
	369	12.65	8.4
	370	15.3	8.85
	371	14.2667	11.25
	372	11.6167	7.75
	373	19.7	6.4
	374	10.65	10.4833
	375	11.2	7.68333
	376	12.7333	6.48333
	377	11.8333	8.01667
	378	10.8167	8.96667
	379	12.1167	11.7667
	380	11.1	12.6833
	381	28.1667	5.16667
	382	12.5333	9.6
	383	12.1833	9.65
	384	11.4833	9.16667
	385	11.2833	12.6833
	386	10.9833	8.73333
	387	22.1	14.2833
	388	29.05	9.48333
	389	11.3333	4.65
	390	12.4833	9.73333
	391	11.85	10.7167
	392	10.8	11.45
	393	34.05	8.45
	394	5.98333	5
	395	12.1833	9.4
	396	10.3167	4.15
	397	10.4333	10.7667
	398	10.5333	10.35
	399	11.4	11.4167
	400	9.73333	9.61667
	401	11.35	11.55
	402	12.0333	12.0333
	403	11.55	9.28333
	404	11.5833	11.9833
	405	12.05	11.4667
	406	19.5833	9.26667
	407	11.2	7.81667
	408	11.6667	11.6833
	409	11.6167	5.4
	410	11.2167	10.8167
	411	13.15	11.0667
	412	11	11.1333
	413	13.5167	10.6
	414	11.35	10.5833
	415	11.35	7.58333
	416	11.95	10.5
	417	6.48333	6.4
	418	11.7	11.4
	419	20.4167	10.9833
	420	11.4333	11.3833
	421	12.6333	7.78333
	422	11.6667	7.61667
	423	10.6333	9.85
	424	11.8333	11.3167
	425	10.9667	11.3667
	426	11.6167	9.43333
	427	10.9	11.05
	428	11.7667	11.2333
	429	31.1333	7.08333
	430	12.2667	11.4
	431	10.8667	6.5
	432	12.05	6.98333
	433	33.0833	9.81667
	434	13.0333	11.4667
	435	13.0167	9.2
	436	14.1167	15.3333
	437	10.3667	11.05
	438	12.7	13.7333
	439	13.3333	14.4833
	440	12.7167	13.6333
	441	13.35	32.15
	442	16.1833	7.4
	443	12.4833	12.6333
	444	14.15	14.5833
	445	12.1667	12.6
	446	15.2667	14.4
	447	12.65	12.2833
	448	12.9333	10.6333
	449	14.0167	6.66667
	450	12.1	13
	451	12.35	13.0333
	452	15.3	14.8167
	453	11.85	12.3167
	454	13.25	13.7667
	455	16.8667	16.1333
	456	12.4667	11.3833
	457	13.3667	14.0667
	458	11.55	27.4333
	459	12.2167	12.5833
	460	12.65	13.5333
	461	12.75	8.78333
	462	12.2167	12.4167
	463	27.7167	12.6667
	464	13.5333	14.1667
	465	13.5333	14.1
	466	11.0833	11.75
	467	14.4667	14.4167
	468	14.2667	12.6
	469	12.9833	6.35
	470	14.8333	6.21667
	471	15.3833	15.95
	472	12.5833	13.7667
	473	13.1333	14.0333
	474	15.8667	16.95
	475	6.21667	4.96667
	476	13.1167	13.85
	477	13.2167	13.6333
	478	14	9.75
	479	13.2333	10.8167
	480	12.9667	9.35
	481	15.4	9.4
	482	11.7333	9
	483	13.1667	14.1833
	484	14.8167	30.9167
	485	9.26667	9.41667
	486	14.0667	14.5833
	487	20.15	9.55
	488	11.9333	8.58333
	489	12.7667	5.4
	490	10.8167	7.98333
	491	12.05	12.5667
	492	15.0167	13.6333
	493	9.76667	7.08333
	494	12.8833	13.05
	495	14.7333	11.85
	496	11.6167	9.31667
	497	26.7333	13.0333
	498	10.3167	11.3167
	499	11.1833	8.61667
	500	13.4167	14.2333
	501	10.3	10.95
	502	13.9167	10.5167
	503	10.5	11.0667
	504	11.1333	11.0167
	505	11.6833	12.05
	506	10.7167	11.3833
	507	10.85	7.76667
	508	14.0333	11
	509	9.15	6.08333
	510	11.1	12.1667
	511	13.0667	9.93333
	512	11.7667	12.85
	513	11.9	12.8
	514	10.05	7.46667
	515	11.7	12.35
	516	11.2667	11.6833
	517	27.2833	9.75
	518	22.6333	11.15
	519	0.15	1.03333
	520	9.86667	10.5
	521	11.2833	7.1
	522	14.0667	8.45
	523	9.73333	7.6
	524	11.9	8.51667
	525	19.2167	12.9667
	526	11.5167	12.1667
	527	13.1	14.4167
	528	13.2833	16.9833
	529	8.86667	9.75
	530	22.2667	12.1
	531	16.8167	15.1333
	532	11.8167	12.15
	533	13.1667	13.1333
	534	14.8833	12.9833
	535	9.86667	11.95
	536	10.4833	11.55
	537	28.5833	12.5333
	538	9.16667	10.4167
	539	10.8667	11.9167
	540	12.1667	15.6667
	541	12.1	13.1833
	542	11.3333	9.81667
	543	11.9	9.8
	544	12.3667	10.0167
	545	12.3333	8.93333
	546	12.3333	12.1167
	547	12.0833	8.86667
	548	12.2833	24.6167
	549	12.6333	11.7833
	550	13.3667	10.5667
	551	12.45	6.96667
	552	13.9667	8.83333
	553	33.0667	9.66667
	554	12.6167	9.98333
	555	12.1833	8.3
	556	11.2667	7.71667
	557	12.15	6.46667
	558	12.85	7.48333
	559	11.7833	12.0833
	560	5.03333	2.8
	561	11.6167	7.35
	562	12.25	10.35
	563	13.55	8.93333
	564	12.4667	11.6667
	565	12.7667	10.0833
	566	13.4667	13.25
	567	12.6	12.6667
	568	13.5667	8.96667
	569	12.65	4.58333
	570	14.05	10.5
	571	13.6	7.41667
	572	13.2833	13.05
	573	13.3667	5.28333
	574	11.95	11.6167
	575	11.9333	11.5167
	576	12.8667	5.81667
	577	12.8833	12.0833
	578	9.7	11.25
	579	12.0667	12.6667
	580	12.5667	12.4
	581	12.2667	14.45
	582	11.2667	9.28333
	583	13	7.98333
	584	13.15	12.6
	585	14.25	8.38333
	586	9.26667	9.55
	587	13.0833	14.8333
	588	12.8167	8.51667
	589	29.1833	12.2667
	590	13.4833	12.0833
	591	12.8	8.15
	592	13.9333	13.4167
	593	20.8333	7.65
	594	11.2667	10.9667
	595	11.6667	7.93333
	596	11.3167	5.51667
	597	11.8333	11.6167
	598	11.2	11.4667
	599	12.4833	11.7667
	600	11.7	8.43333
	601	13.65	12.2167
	602	9.96667	9.88333
	603	12.7	12.95
	604	10.6	11.0667
	605	12.6667	26.2667
	606	8.91667	9.2
	607	18.75	8.93333
	608	30.2333	11.7833
	609	12.15	11.95
	610	12.6667	8.11667
	611	34	12.95
	612	13.5833	13.2333
	613	11.9333	9.4
	614	13.0333	9.71667
	615	13.4167	13.0667
	616	11.5333	12.2
	617	33.6833	6.91667
	618	12.9	8.25
	619	11.8333	8.08333
	620	7.78333	4.98333
	621	12.65	10.3333
	622	32.0833	8.93333
	623	12.6	8.41667
	624	12.7333	8.65
	625	12.8667	7.1
	626	12.9167	12.9333
	627	30.0167	9.86667
	628	12.3833	11.2167
	629	13.6333	10.2833
	630	13.8167	11
	631	13.0333	5.2
	632	13.2667	12.85
	633	13.65	10.5
	634	15.9833	12.1333
	635	13.5833	6.45
	636	12.5167	8.9
	637	13.95	12.3167
	638	11.7333	11.9167
	639	12.0667	11.9333
	640	13.7	13.5167
	641	13.5667	7.1
	642	13.4833	7.1
	643	13.9833	13.1833
	644	11.8167	4.91667
	645	14.8333	13.4333
	646	12.9833	12.0333
	647	12.05	11.5833
	648	12.05	12.4
	649	11.7833	8.46667
	650	11.0167	22.3167
	651	13.7	10.65
	652	14.9167	13.5
	653	14.45	14.3833
	654	12.1667	13.5667
	655	13.1667	8.96667
	656	13.8	13.05
	657	12.8167	5.91667
	658	13.8167	12.9333
	659	10.75	6.43333
	660	11.5	11.35
	661	12.6167	12.7667
	662	12.6667	7.75
	663	12.1667	12.05
	664	11.3	9.11667
	665	13.0333	8.95
	666	12.6	12.3833
	667	13.4	13.4667
	668	13.7333	13.1333
	669	12.0833	9.36667
	670	12.7333	12.6333
	671	13.0333	10.0833
	672	13.0833	11.8667
	673	9.31667	9.33333
	674	13.1167	13.1333
	675	13.1333	12.7833
	676	12.3	9.88333
	677	11.0833	8.51667
	678	12.7667	9.86667
	679	11.95	8.8
	680	13.5667	12.8333
	681	12.6667	12
	682	12.5833	12.4667
	683	14.2167	11.8833
	684	13.55	5.9
	685	12.9	7.41667
	686	14.05	9.01667
	687	12.3167	12.5333
	688	12.2	12.4167
	689	14.95	10.2
	690	11.95	11.7833
	691	12.0333	11.9167
	692	13.25	12.9167
	693	11.5833	9.43333
	694	12.7333	9.7
	695	12.5	13.1
	696	12.45	12.5
	697	11.8833	10.7333
	698	34	12.4667
	699	10.9833	11.25
	700	13.4	14.2
	701	13.4833	10.6333
	702	11.3667	7.88333
	703	11.8667	11.5333
	704	12.4833	12.2667
	705	12.1	9.61667
	706	13.85	9.25
	707	13.5333	14.2833
	708	11.5167	11.8667
	709	14.4833	12.6333
	710	12.85	8.58333
	711	11.2167	12.4167
	712	13.6833	11.1333
	713	14.0167	13.4
	714	14.3	13.1167
	715	9.71667	9.93333
	716	11.8333	9.65
	717	20.15	12.2667
	718	31.6333	12.0667
	719	13	12.3167
	720	13.8667	8.78333
	721	13.8333	13.3
	722	10.6167	11.9333
	723	10.7167	11.0667
	724	12.6833	8.48333
	725	12.3667	10.2833
	726	11.5333	8.65
	727	13.9833	5.16667
	728	14.0167	13.2333
	729	10.3833	7.01667
	730	10.5167	12.3333
	731	11.5667	7.5
	732	12.15	7.63333
	733	27.4	12.1
	734	10.75	10.2167
	735	12.4	8.9
	736	11.95	6.53333
	737	12.7833	13.9167
	738	12.5667	4.96667
	739	11.9833	9.63333
	740	13.6667	12.3833
	741	13.9667	11.0833
	742	29.9833	13.7667
	743	12.2	7.98333
	744	12.3667	12.3333
	745	12.2833	7.08333
	746	12.2667	12.6
	747	10.05	10.9
	748	12.3167	11.6
	749	15.4667	12.0333
	750	10.9167	6.85
	751	12.9667	13.1333
	752	14.5167	6.16667
	753	10.55	7.58333
	754	12.5833	8.38333
	755	12.8833	11.7
	756	11.1167	12.6333
	757	12.2167	12.1
	758	11.8333	6.46667
	759	11.6333	12.0333
	760	34.3	8.13333
	761	13.4833	13.35
	762	13.9167	9.11667
	763	8.96667	9.51667
	764	13.0333	6.66667
	765	11.8	6.23333
	766	12.2167	11.4667
	767	11.0167	9.06667
	768	12.2667	12.6167
	769	11.3167	8.83333
	770	7.31667	8.78333
	771	13.0167	6.31667
	772	13.6333	13.75
	773	11.5833	7.85
	774	11.6167	13.95
	775	11.8667	12.0167
	776	0.216667	1.08333
	777	11.8667	11.8833
	778	11.8833	12.8
	779	12	12.1667
	780	12.3167	8.45
	781	13.1833	13.65
	782	13.6	10.7
	783	11.7167	8.45
	784	12.2833	10.45
	785	12.7	12.5167
	786	11.9167	11.5
	787	33.1333	11.5
	788	36.5833	9.21667
	789	28.4167	8.45
	790	11.4667	8.91667
	791	28.1667	10.8
	792	11.2667	10.9833
	793	12.15	11.8167
	794	11.6667	6.01667
	795	11.9667	11.7
	796	12.9333	7.36667
	797	11.5	7.81667
	798	14.6667	12.3833
	799	11.9667	12.5333
	800	11.1333	8.46667
	801	10.95	4.66667
	802	11.45	9.56667
	803	10.3833	10.3667
	804	11.6833	8.36667
	805	12.8167	14.6667
	806	13.2167	13.1833
	807	13.0667	8.98333
	808	11.6667	9.23333
	809	12.4	8.2
	810	11.6167	11.6833
	811	12.6833	9.9
	812	10.6333	7.23333
	813	18.95	12.9167
	814	14.55	13.3167
	815	9.86667	9.76667
	816	12.9333	14.75
	817	12.8333	11.1
	818	12.9667	8.68333
	819	19.2	12.6667
	820	13.75	7.1
	821	13.6333	10.4833
	822	13.7	8.78333
	823	12.5167	11.95
	824	12.7167	12.3667
	825	11.5	8.85
	826	12.0333	5.53333
	827	12.4667	12.2333
	828	14.8833	13.1167
	829	13.8	9.03333
	830	13.05	12.0333
	831	10.7	7.35
	832	11.3333	5.06667
	833	11.9667	9.8
	834	9.55	9.41667
	835	13.7167	13.8333
	836	19.35	8.68333
	837	11.1667	7.81667
	838	11.0333	8.81667
	839	10.55	10.9667
	840	13.1333	12.1667
	841	12.5167	9.53333
	842	13.3667	8.83333
	843	13.9167	7.86667
	844	12.0667	6.96667
	845	11.7	7.25
	846	12.8	12.9167
	847	13.1167	9.15
	848	13.6	6.05
	849	11.9333	11.7833
	850	12.6333	12.8667
	851	13.1	12.6
	852	12.5667	12.8
	853	13.9667	11.1333
	854	13.95	7.41667
	855	36.7	12.2833
	856	12.4667	8.81667
	857	14.1667	12.8
	858	31.8667	13.2667
	859	11.2833	12.1167
	860	14.1833	9.6
	861	38.05	13.5833
	862	12.45	6.36667
	863	12.65	12.4167
	864	12.7667	8.46667
	865	13.0333	12.7833
	866	13.1833	12.7667
	867	13.3833	13.2333
	868	35.65	11.95
	869	11.9167	6.81667
	870	11.4333	11.6833
	871	9.96667	8.9
	872	12.7333	12.2167
	873	13.75	13.1667
	874	3.06667	3.56667
	875	14.25	13.3833
	876	28.6	12.7167
	877	12.0833	11.7667
	878	11.05	8.86667
	879	13.35	13.4833
	880	12.5667	9.65
	881	14.35	12.9333
	882	13.3	5.3
	883	12.0333	9.73333
	884	13.6833	9.01667
	885	34.9	13.3333
	886	14.1667	13.2
	887	10.8667	11.3333
	888	11.9667	11.75
	889	11.6333	7.33333
	890	12.85	12.8667
	891	12.0167	11.4833
	892	12.5833	25.0333
	893	13.9833	12.9667
	894	13.5833	13.4333
	895	10.4333	11.1
	896	10.9833	10.95
	897	11.6167	11.3333
	898	28.85	11.9167
	899	13	5.21667
	900	13.8833	13.5333
	901	28.05	12.7
	902	11.7833	12.6333
	903	11.75	5.38333
	904	12.8167	13.4
	905	10.8833	10.7667
	906	12.45	13.1
	907	12.7667	12.6
	908	12.5167	8.08333
	909	13.7	10.9167
	910	12.7167	10.8
	911	13.6	12.55
	912	12.6333	9.68333
	913	14.7333	11.95
	914	12.2	11.2667
	915	12.3167	11.9167
	916	12.6	11.65
	917	11.45	11.0833
	918	14.4333	13.4833
	919	12.4333	8.66667
	920	27.85	6.08333
	921	7.95	7.51667
	922	12.2333	9.03333
	923	12.8667	12.55
	924	12.5667	6.15
	925	13.7333	12.05
	926	13.2167	13.85
	927	10.9	10.6167
	928	11.4667	7.6
	929	12.35	8.56667
	930	11.7167	9.61667
	931	13.0333	12.45
	932	12.4167	12.3333
	933	13.3667	26.4167
	934	13.45	13.3
	935	12.4167	12.8167
	936	13.75	13.0833
	937	13.0333	8.81667
	938	11.95	8.05
	939	11.75	8.76667
	940	10.35	10.2333
	941	12.6667	8.3
	942	12.65	13.05
	943	7.31667	5.53333
	944	11.9667	12
	945	10.0167	7.1
	946	10.3333	5.68333
	947	11.8667	11.1333
	948	12.3333	12.2833
	949	13.6667	8.86667
	950	14.2667	13.6667
	951	9.66667	9.4
	952	12.9	13.5833
	953	9.45	10.7167
	954	12.75	27.25
	955	11.9	5.46667
	956	12.9333	10.5
	957	38.1333	9.45
	958	11.3833	7.68333
	959	12.4333	10.2667
	960	12.2667	9.48333
	961	11.6167	10.9833
	962	26.7	6.75
	963	33.3	5.28333
	964	12.9667	8.46667
	965	12.2833	23.5333
	966	0.2	1.28333
	967	0.216667	0.966667
	968	0.233333	1.16667
	969	0.183333	1.05
	970	0.216667	0.766667
	971	0.2	0.666667
	972	0.2	0.716667
	973	0.233333	1.15
	974	13.8	12.2333
	975	27.2333	8.73333
	976	11.8667	11.45
	977	11.65	9.73333
	978	11.3667	6.9
	979	12.6833	12.9167
	980	13.3333	13.2833
	981	14.95	11.4
	982	12.7167	5.03333
	983	12.9667	12.7333
	984	12.2833	5.95
	985	11.5833	6.68333
	986	17.1167	7.75
	987	8.38333	4.71667
	988	12	7.45
	989	12.2833	12.0167
	990	11.5667	7.58333
	991	12.4167	12.8
	992	15.1833	13.2333
	993	11.8333	11.5167
	994	12.75	12.4333
	995	20.1	12.5333
	996	11.7167	9.78333
	997	12.3167	12.65
	998	10.7333	12.05
	999	11.6833	5.58333
	1000	12.9667	13.0333
	1001	12.9167	13.3167
	1002	13.6	8.98333
	1003	12.95	12.75
	1004	13.5167	13.0667
	1005	12.6667	10.0333
	1006	11.9	9.83333
	1007	10.0833	7.35
	1008	10.85	13.6
	1009	13.2667	13.6
	1010	9.98333	8.03333
	1011	14.0167	9.68333
	1012	6.56667	4.86667
	1013	11.4167	11.2167
	1014	12.5333	8.6
	1015	12.5333	8.3
	1016	11.8	12.3167
	1017	12.7333	12.8333
	1018	12.2333	26.7833
	1019	17.2833	12.55
	1020	11.0167	6.26667
	1021	13.5167	5.88333
	1022	14.3167	9.45
	1023	12.15	10.2
	1024	31.95	12.1
	1025	24.0167	11.4833
	1026	11.9833	11.45
	1027	11.4667	22.5667
	1028	11.7667	8.65
	1029	12.35	12.85
	1030	29.8	12.7667
	1031	12.8333	10.3333
	1032	14.1333	12.95
	1033	11.3833	10.3333
	1034	14.6	13.25
	1035	9.96667	6.86667
	1036	24.7167	8.68333
	1037	12.1667	12.6
	1038	0.133333	0.716667
	1039	12.15	10.1667
	1040	7.96667	7.98333
	1041	13.0167	12.4167
	1042	14.05	6.18333
	1043	10.05	10.6667
	1044	13.5833	9.05
	1045	14.05	7.28333
	1046	12.6667	12.3
	1047	13.2167	12.6167
	1048	12.45	5
	1049	12.9	9.55
	1050	5.45	6.18333
	1051	12.5167	7.05
	1052	14.2	12.05
	1053	11.2	8.23333
	1054	7.7	3.31667
	1055	12.6833	12.5333
	1056	10.65	11.2167
	1057	9.03333	11.1333
	1058	11.9	10.3
	1059	11.9833	8.81667
	1060	10.95	9.8
	1061	12.8333	13
	1062	14.4	10.0833
	1063	32.8833	9.66667
	1064	14.6	12.65
	1065	11.7333	8.05
	1066	12.7667	13.4
	1067	12.1167	12.6333
	1068	12.5667	12.9833
	1069	12.6167	12.8667
	1070	9.4	9.75
	1071	12.8	12.8
	1072	14.15	13.2833
	1073	4.95	4.93333
	1074	13.2167	12.6167
	1075	10.9667	7.63333
	1076	12.55	12.45
	1077	7.21667	7.2
	1078	13.5333	12.9333
	1079	14.3333	9.56667
	1080	12.45	12.8833
	1081	19.15	13.0167
	1082	31.5833	12.3333
	1083	12.2	6.71667
	1084	12.2	8.73333
	1085	11.7333	9.16667
	1086	13.5833	13.0167
	1087	10.45	5.66667
	1088	13.5667	10.0833
	1089	11.2833	9.93333
	1090	12.15	9.63333
	1091	11.0833	7.43333
	1092	10.1833	7.25
	1093	15.7667	12.4333
	1094	15.1833	12.1333
	1095	10.1833	10.1833
	1096	14.3	13.4333
	1097	14.05	12.6667
	1098	9.13333	5.75
	1099	12.3333	6.61667
	1100	9.98333	10.45
	1101	12.2	8.53333
	1102	9.96667	10.1
	1103	13.1167	13.5167
	1104	13.9667	13.1833
	1105	11.85	12.1333
	1106	13.05	12.4
	1107	11.9667	12.55
	1108	12.9667	12.85
	1109	12.9667	12.8667
	1110	12.9667	12.4667
	1111	12.9667	12.5667
	1112	16.3833	8.53333
	1113	12.2833	11.5
	1114	14.4	12.2667
	1115	27.2833	8.18333
	1116	11.9667	11.0833
	1117	12.0667	12.6833
	1118	14.7667	13.0667
	1119	11.8833	12.3167
	1120	13.35	9.11667
	1121	14.4667	9.53333
	1122	13.5667	11.8167
	1123	12.4167	8.81667
	1124	13.0167	11.7
	1125	13.4167	14.2833
	1126	10.7167	4.4
	1127	13.3833	11.0167
	1128	13.2167	8.96667
	1129	11.7333	13.95
	1130	31.4667	12.6333
	1131	12.35	5.6
	1132	11.95	10.35
	1133	12.2667	6.71667
	1134	13.4333	13.5
	1135	14.75	10.7
	1136	12.05	12.75
	1137	12.55	10.5167
	1138	11.2833	10.9333
	1139	12.8667	14.1333
	1140	10.4333	8.63333
	1141	15.4333	13.35
	1142	28.5333	12.8833
	1143	31.1667	10
	1144	12.2	9.36667
	1145	11.6	4.98333
	1146	12.8333	11.6833
	1147	28.4667	7.56667
	1148	14.6	13.2667
	1149	13.9167	9.08333
	1150	13.7333	10.7167
	1151	15.5167	11.2167
	1152	10.8	5.38333
	1153	10.95	7.2
	1154	10.4	10.4667
	1155	13.1333	11.4667
	1156	14.2667	13.1333
	1157	12.35	12.7667
	1158	12.3167	11.9
	1159	24.05	7.08333
	1160	7.01667	6.5
	1161	21.15	11.6167
	1162	13.6833	12.5
	1163	14.4833	13.2833
	1164	11.6	9
	1165	15.3667	8.01667
	1166	10.4167	8.05
	1167	15.8333	9.16667
	1168	29.8	6.01667
	1169	11.9333	8.31667
	1170	14.4333	12.9667
	1171	15.45	11.6833
	1172	12.35	6.98333
	1173	14.4833	15.35
	1174	12.0833	13.8833
	1175	12.6	7.53333
	1176	14.15	15.3833
	1177	12.0167	9.6
	1178	12.95	14
	1179	26.8167	11.0333
	1180	16.0667	9.31667
	1181	14.4667	15.7167
	1182	13.2667	5.68333
	1183	12.4833	13.2667
	1184	10.6167	11.95
	1185	17.5	10.2167
	1186	20.0333	18.7333
	1187	16.5333	14.7833
	1188	19.1833	20.5167
	1189	0.283333	0.9
	1190	18.25	18.4333
	1191	18.3167	20.05
	1192	11.6667	12.7167
	1193	11.4667	12.5333
	1194	13.85	10.3333
	1195	12.2667	9.06667
	1196	15.4	10
	1197	15.6333	11.9667
	1198	16.7833	7.28333
	1199	12.5667	10.3333
	1200	14.0333	15.8667
	1201	10.6667	12.0833
	1202	11.25	12.3167
	1203	10.1	9.55
	1204	13.5833	15.25
	1205	12.1333	9.13333
	1206	11.7333	10.5667
	1207	14.3167	14.1333
	1208	13.55	15.3
	1209	11.8167	13.4667
	1210	12.0333	13.2833
	1211	10.7667	8.6
	1212	15.2667	10.1167
	1213	16.7	16.9
	1214	16.4167	13.6667
	1215	13.0667	10.9
	1216	28.4167	5.28333
	1217	17.45	18.3667
	1218	11.75	12.4833
	1219	11.5667	12.6833
	1220	11.1833	7.6
	1221	15.5833	19.1
	1222	20.0167	14.1
	1223	27.8667	10.9833
	1224	10.7167	14.3833
	1225	12.2833	13
	1226	37.9333	35.9167
	1227	13.5333	7.48333
	1228	12.9833	11
	1229	19.2833	14.3667
	1230	11.9667	8.05
	1231	7.63333	7.06667
	1232	12.3667	9.5
	1233	11.4833	8.36667
	1234	12.2667	8.86667
	1235	17.0167	12.9667
	1236	15.2333	14.1333
	1237	13.1667	11.1333
	1238	18.25	13.5667
	1239	14.4167	9.75
	1240	14.3333	18.7167
	1241	12.0167	13.2667
	1242	25.8333	12.45
	1243	14.0167	13.2667
	1244	13.9333	15.7833
	1245	14.15	11.7333
	1246	9.03333	6.7
	1247	13.0167	13.6
	1248	10.2667	11.5
	1249	14.5333	15.1667
	1250	15.3	10.7667
	1251	11.6833	8.56667
	1252	14.95	16.25
	1253	25.3	14.75
	1254	16.4333	15.2333
	1255	12.5333	13.85
	1256	15.25	17.05
	1257	11.5667	12.35
	1258	25.7667	10.5833
	1259	12.5	13.0333
	1260	10.5833	8.81667
	1261	11.6	12.7833
	1262	12.5667	14.3667
	1263	12.4333	13.65
	1264	11.1667	12.2167
	1265	9.25	10.95
	1266	11.5333	4.7
	1267	10.4167	11.4833
	1268	24.4833	14.5833
	1269	17.5667	15.95
	1270	13.7833	13.1167
	1271	10.2167	6.36667
	1272	10.6833	11.3167
	1273	10.1333	11.25
	1274	11.4167	10.45
	1275	21.6833	6.91667
	1276	9.68333	11.3333
	1277	17.6833	14.25
	1278	11.6	10.6667
	1279	25.8167	8.53333
	1280	27.8667	14.5333
	1281	11.1833	12.7833
	1282	15.7	8.91667
	1283	12.6333	9.13333
	1284	11.2167	10.4667
	1285	31.3833	15.0667
	1286	15.6833	15.2667
	1287	11.0333	8.91667
	1288	14.7167	10.9167
	1289	11.8667	30.2833
	1290	12.3833	10.75
	1291	10.8833	10.1833
	1292	13.5833	7.81667
	1293	12.25	11.1
	1294	10.55	11.4
	1295	13.9	13.1833
	1296	13.9333	9.95
	1297	10.8333	11.95
	1298	11.3333	13.2167
	1299	21.7833	8.58333
	1300	12.4167	15.35
	1301	13.5667	15.5167
	1302	12.05	10.05
	1303	24.35	7.01667
	1304	11.2	13.4
	1305	14.8667	16.95
	1306	11.5667	6.53333
	1307	13.2	12.3167
	1308	14.65	15.3833
	1309	13.8333	15.1833
	1310	11.8167	13
	1311	13.15	15.2
	1312	27.8333	10.4667
	1313	11.3333	9.73333
	1314	24.1833	7.2
	1315	10.9833	12.45
	1316	13.1167	14.6833
	1317	14.75	16.4167
	1318	13.4667	14.9833
	1319	12.3	15.5
	1320	13.5833	9.35
	1321	9.11667	7.26667
	1322	12.0167	16.3
	1323	11.25	11.3
	1324	13.1	12.0667
	1325	12.55	9.81667
	1326	11.4	7.23333
	1327	14.9333	32.3833
	1328	13	9.41667
	1329	17.8667	7.11667
	1330	11.1167	5.1
	1331	12.5	11.7667
	1332	13.3667	15.2333
	1333	15.6333	21.7833
	1334	13.1333	13.6
	1335	14.95	11.75
	1336	13.1833	33.4333
	1337	10.7833	10.5333
	1338	15.4	11.4333
	1339	12.3167	13.35
	1340	10.2833	7.85
	1341	13.2	9.28333
	1342	28.6167	15.0333
	1343	12.75	9.3
	1344	9.51667	7.76667
	1345	16.1833	9.91667
	1346	14.8833	7.6
	1347	30.4333	25.9
	1348	24.1	9.98333
	1349	12.3667	13.6667
	1350	21.7333	18.5333
	1351	14.6167	10.8333
	1352	15.6667	8.23333
	1353	20.2667	9.15
	1354	12.3	9.11667
	1355	14.35	8.85
	1356	10.55	27.3833
	1357	11.5	28.45
	1358	9.9	11.1167
	1359	11.8667	13
	1360	12.6	13.7667
	1361	29.3667	9.15
	1362	10.25	11.35
	1363	11.8833	8.43333
	1364	9.68333	10.6
	1365	11.6	9.36667
	1366	13.4	14.4
	1367	10.4	7.63333
	1368	14.6167	11.8167
	1369	12.9333	10.6333
	1370	25.3833	17.95
	1371	29.3667	41.2667
	1372	10.65	6.41667
	1373	14	15
	1374	11.1	12.2167
	1375	0.333333	0.716667
	1376	11.9833	12.9667
	1377	13.65	15.15
	1378	17.9833	15.85
	1379	18.0667	12.5833
	1380	11.6167	9.05
	1381	8.05	7.68333
	1382	14.6667	10.0667
	1383	17.9667	18.3
	1384	9.9	16.9167
	1385	15.9333	16.6167
	1386	11.9167	13.4667
	1387	11.4333	7.85
	1388	19.45	4.63333
	1389	17.4	10.65
	1390	14.8333	12.15
	1391	14.2833	15.0167
	1392	14.9167	10.8333
	1393	13.8667	10.95
	1394	8.83333	8.48333
	1395	11.6333	9.85
	1396	9.2	22.4167
	1397	20.8167	9.53333
	1398	11.9	13.2167
	1399	13.6333	14.25
	1400	26.8833	7.28333
	1401	13.5333	17.9167
	1402	13.6667	12.7167
	1403	11.6	12.9667
	1404	12.9833	11.05
	1405	13.5167	15.2667
	1406	12.6667	16.8167
	1407	18.95	12.6333
	1408	20.9	19.7
	1409	12.35	13.2833
	1410	12.0667	8.81667
	1411	14.7167	13.4167
	1412	13.5667	11.0833
	1413	13.4	14.7667
	1414	13.15	11.7833
	1415	14.7167	13.5833
	1416	13.1333	9.51667
	1417	14.6333	9.05
	1418	12.55	13.7833
	1419	14.5333	8.35
	1420	16.9	16.2
	1421	15.4	14.4
	1422	12.75	14.2667
	1423	17.25	12.3
	1424	14.9833	10.2167
	1425	13.1333	10.9667
	1426	12.75	13.7333
	1427	14.3333	15.45
	1428	17.8	16.05
	1429	13.5667	14.3333
	1430	11.0833	12.15
	1431	19.6667	15.0833
	1432	11.85	12.7833
	1433	11.95	13.4833
	1434	19.9167	8.33333
	1435	14.3667	13.2167
	1436	17.3	10.4
	1437	12.9667	13.9833
	1438	11.45	9.05
	1439	15.5333	10.0167
	1440	11.5667	10.4167
	1441	11.4	12.6833
	1442	13.1667	11.8167
	1443	14.9833	15.8833
	1444	15.4333	16.95
	1445	18.7667	14.5833
	1446	13.35	10.6833
	1447	11.2	12.4333
	1448	14	8.56667
	1449	10.35	7.88333
	1450	12.1	9.65
	1451	29.2333	15.2
	1452	12.65	9.35
	1453	16.1333	6.11667
	1454	12.8167	12.5333
	1455	10.85	12.25
	1456	12.4333	7.98333
	1457	18.9167	9.73333
	1458	29.6167	18.95
	1459	11.45	8.75
	1460	27.4667	14.9
	1461	17.4333	19.9
	1462	11.9833	12.6833
	1463	14.1	15.8167
	1464	15.05	11.85
	1465	10.8667	9.03333
	1466	14.4167	14.0667
	1467	13.3667	9.31667
	1468	12.0833	15.9
	1469	13.4833	12.6667
	1470	5.91667	4.85
	1471	13.3833	15
	1472	16.6333	16.9333
	1473	10.7667	11.9
	1474	23.75	10.6667
	1475	11.6167	8.86667
	1476	12.5167	12.6
	1477	10	6.48333
	1478	10	13.8833
	1479	18.1333	10.6167
	1480	5.85	7.35
	1481	14.4833	9.4
	1482	12.25	10.4333
	1483	27	11.0167
	1484	13.3667	15.4167
	1485	24.45	10.5167
	1486	11.2833	6.58333
	1487	12.3667	14.3667
	1488	14.1167	8.26667
	1489	13.1833	12.9167
	1490	12.85	13.9333
	1491	17.8333	17.7333
	1492	12.0333	12.8167
	1493	13.2333	11.0167
	1494	12.5167	13.05
	1495	12.5667	14.6667
	1496	14.0667	13.1667
	1497	11.2667	12.1667
	1498	14.1667	14.3
	1499	14.7333	11.7167
	1500	15.1167	14.15
	1501	13.9667	15.15
	1502	9.98333	11.1
	1503	15.2333	16.7333
	1504	17.1	12.4333
	1505	10.8167	13.8833
	1506	12.2167	12.5667
	1507	12.4667	13.85
	1508	24.8	10.5667
	1509	14.7667	14.95
	1510	11.9833	6.75
	1511	15.6667	10.25
	1512	17.4667	10.2
	1513	11.6	12.3167
	1514	11.6	13.2667
	1515	11.1833	12.45
	1516	15.7667	15.05
	1517	26.15	9.9
	1518	10.2	4.66667
	1519	11.7333	7.45
	1520	12.65	9.18333
	1521	13.45	9.6
	1522	11.7	8.6
	1523	16.25	11.8833
	1524	28.3333	26.3167
	1525	16.1833	15.5167
	1526	10.8667	8.5
	1527	14.3167	9.33333
	1528	16.2667	10.3
	1529	11.5833	10.7167
	1530	17.4	12.95
	1531	15.9667	16.0667
	1532	36.1667	29.3833
	1533	15.7333	12.7167
	1534	16.1	11.7167
	1535	19.5	13.55
	1536	20.3167	39.95
	1537	14.85	8.3
	1538	14.5833	12.4333
	1539	16.3833	16.1667
	1540	13.75	11.2833
	1541	14.85	9.28333
	1542	11.8167	8.6
	1543	15.5	15.0667
	1544	15.5333	11.3333
	1545	16.1	17.0333
	1546	16.0833	12.1333
	1547	11.9833	13.5333
	1548	16.35	8.15
	1549	25.8167	19.0667
	1550	15.3	11.2
	1551	18.3167	16.3833
	1552	17.55	18.5
	1553	13.8667	13.25
	1554	12.8833	14.1833
	1555	13.2833	13.6667
	1556	12.4833	8.23333
	1557	13.6333	9.08333
	1558	33.7833	11.6167
	1559	12.1833	11.7333
	1560	13.1333	12.5833
	1561	12.4833	12.15
	1562	12.6167	12.0167
	1563	13.6	12.1
	1564	13.6833	12.1333
	1565	13.0833	7.11667
	1566	13.15	9.43333
	1567	14.2833	13.15
	1568	32.1833	12.5
	1569	14.0167	13.65
	1570	14.35	13.0833
	1571	12.8667	12.9167
	1572	12.4	12.6833
	1573	25.9167	12.2333
	1574	29.5167	10.2333
	1575	12.7833	10
	1576	30.7333	7.93333
	1577	15.7	13.2333
	1578	13.0167	14.9833
	1579	15.3333	12.2667
	1580	12.45	9.78333
	1581	14.6833	13.45
	1582	16.1667	13.1667
	1583	29.8	10.6167
	1584	28.2167	9.83333
	1585	30.8833	12.8167
	1586	12.8333	11.1
	1587	12.0667	7.71667
	1588	14.4	8.98333
	1589	30.35	12.9667
	1590	18.0333	11.6167
	1591	29.5833	25.4
	1592	37.3833	30.6833
	1593	29.45	26.6833
	1594	15.4333	11.8667
	1595	12.4	12.2833
	1596	8.66667	5.05
	1597	14.2667	12.6333
	1598	12.8333	11.7833
	1599	13.1333	11.8333
	1600	13.7167	15.2667
	Maximum mapping time (minutes)	45.2667	41.2667
	Cumulative mapping time (hours)	22330.2	18144.2
	Cumulative mapping time (days)	15.5071	12.6002

## Sheet: Table S3E
Table S3E: Overall read alignment distributions of reads to the various co-assemblies
	Sample number	Overall read alignment (%) of reads to co-assembly from four pooled microbial community samples	Overall read alignment (%) of reads to co-assembly from four gnotobiotic mouse samples	Overall read alignment (%) of reads to co-assembly from 12 samples	Overall read alignment (%) of reads to co-assembly from 36 samples	Overall read alignment (%) of reads to co-assembly from 12-sample sequential co-assembly	Overall read alignment (%) of reads to 36 sample co-assembly from sequential co-assembly
	1	92.41	80.63	93.58	93.7	94.51	94.57
	2	93.23	83.54	94.2	94.37	95.17	95.23
	3	35	92.33	96.69	98.6	99.36	99.39
	4	32.1	89.1	94.63	96.59	99.04	99.07
	5	28.11	85.58	94.93	97.15	99.27	99.29
	6	31.73	84.24	92.91	95.87	99.25	99.27
	7	31.41	84.84	82.63	85.08	93.69	94.16
	8	32.28	79.59	96.36	98.39	99.35	99.37
	9	37.72	78.67	96.27	98.37	99.28	99.3
	10	28.89	86.47	94.88	96.9	99.34	99.36
	11	18.13	85.69	93.69	96.11	99.23	99.25
	12	18.8	76.92	92.92	95.45	98.81	98.88
	13	20.23	87.18	94.39	96.65	99.35	99.37
	14	42.59	93.14	96.3	98.02	99.17	99.2
	15	27.87	82.46	96.76	98.64	99.36	99.39
	16	29.98	84.17	94.54	97.01	99.14	99.17
	17	20.22	84.93	94.1	96.43	99.27	99.29
	18	20.22	80.67	93.7	95.97	99.03	99.08
	19	22.72	81.83	93.89	96.08	98.9	98.94
	20	56.57	80.47	96.17	97.84	99.18	99.19
	21	11.9	87.07	96.76	98.32	98.67	98.71
	22	8.13	86.25	97.24	98.32	98.64	98.68
	23	16.61	81.45	93.44	94.52	96.13	96.24
	24	11.46	88.78	97.72	98.61	98.9	98.93
	25	15.76	90.1	97.3	98.59	98.81	98.84
	26	13.01	87.04	96.03	98.22	98.97	98.99
	27	14.43	83.97	96.32	97.96	98.83	98.86
	28	19.47	78.36	95.33	98.51	99.01	99.03
	29	11.12	80.48	96.02	97.52	98.27	98.32
	30	16.14	80.44	95.87	97.53	98.79	98.82
	31	16.92	73.87	95.7	97.55	98.44	98.48
	32	17.01	78.09	96.76	98.16	98.42	98.46
	33	19.17	86.01	97.5	98.42	98.8	98.82
	34	20.42	76.67	95.85	97.05	98.06	98.13
	35	23.95	90.88	95.61	97.98	98.71	98.74
	36	20.48	94.05	94.6	97.92	99	99.04
	37	19.08	81.69	96.07	98.46	99.03	99.05
	38	28.95	86.17	96.8	98.37	98.98	99.01
	39	24.04	81.83	96.36	97.93	98.77	98.81
	40	11.99	87.27	95.23	97.45	98.46	98.49
	41	12.35	84.31	94.62	96.61	98.51	98.55
	42	11.2	47.45	97.34	98.45	98.82	98.85
	43	7.83	90.99	96.86	98.38	98.85	98.89
	44	12.27	80.27	95.66	97.98	98.66	98.69
	45	19.75	86.2	96.41	97.64	98.51	98.55
	46	15.22	90.11	93.21	96.63	98.94	98.96
	47	31.33	92.73	95.53	98.01	98.97	99
	48	14.31	82.03	96.31	97.97	98.97	99
	49	14.49	78.85	93.26	94.79	96.56	96.68
	50	16.53	83.58	92.56	98.12	98.85	98.88
	51	10.45	83.2	95.85	98.47	98.82	98.85
	52	11.54	82.44	94.65	98.21	98.77	98.79
	53	18.33	82.31	92.17	94.67	95.63	95.66
	54	15.52	82.81	95.01	98.17	98.74	98.77
	55	19.4	88.04	94.64	97.94	98.71	98.75
	56	17.13	76.18	94.29	97.2	98.49	98.53
	57	15.67	87.17	96.41	98.42	98.93	98.95
	58	19.46	89.22	96.15	98.25	98.94	98.97
	59	19.62	79.64	94.26	98.06	98.73	98.76
	60	12.13	76.11	96.27	98.49	98.89	98.92
	61	13.37	79.4	97.04	98.4	98.78	98.82
	62	13.38	86.65	95.62	97.43	98.34	98.38
	63	14.48	82.37	95.67	97.4	98.23	98.29
	64	21.21	86.34	92.95	94.36	96.18	96.31
	65	20.31	89.24	96.42	97.49	98.26	98.31
	66	13.74	84.56	95.61	97.96	98.63	98.66
	67	13.74	87.75	96.36	98.15	98.78	98.8
	68	19.56	93.92	96.41	97.69	98.68	98.72
	69	10	94.13	95.06	98.18	98.76	98.79
	70	18.61	81.72	95.53	97.62	98.49	98.53
	71	20.61	88.49	95.64	97.46	98.69	98.73
	72	17.01	85.04	95.97	98.28	98.81	98.83
	73	23.13	80.63	95.22	97.98	98.84	98.87
	74	13.28	81.35	96.56	97.58	98.23	98.27
	75	24.94	89.43	96.61	97.9	98.65	98.68
	76	17.43	90.17	94.12	97.75	98.89	98.92
	77	14.75	85.86	94.74	98.12	98.73	98.76
	78	8.99	83.15	96.75	98.25	98.69	98.73
	79	11.3	94.96	94.26	96.51	98.04	98.09
	80	10.19	91.74	97.43	98.28	98.61	98.64
	81	12.63	81.82	96.6	97.82	98.38	98.43
	82	13.91	83.16	95.61	97.81	98.69	98.71
	83	11.1	82.47	94.62	96.52	97.94	97.99
	84	18.99	88.51	89.53	97.15	98.09	98.14
	85	13.07	79.75	96.8	98.32	99.07	99.1
	86	17.37	93.88	95.54	97.29	98.62	98.67
	87	16.22	91.26	95.37	97.93	98.88	98.91
	88	21.04	88.65	95.41	98.34	98.89	98.93
	89	23.29	84.43	97.47	98.41	98.86	98.9
	90	22.46	79.78	94.59	95.53	96.95	97.04
	91	30.44	75.75	95.65	97.29	98.54	98.58
	92	26.3	87.17	92.92	98.1	98.97	99
	93	18.01	76.99	95.96	98.24	98.93	98.96
	94	26.28	74.22	96.68	98.34	99.06	99.08
	95	25.19	94.06	97.42	98.42	98.98	99.02
	96	11.5	83.34	96.08	97.76	98.64	98.67
	97	11.32	88.78	94.93	97	98.81	98.84
	98	10.91	80.85	95.83	97.64	98.42	98.46
	99	10.82	92.3	96.7	98.33	98.73	98.76
	100	13.3	79.02	95.59	97.73	98.53	98.56
	101	18.41	74.74	96.49	98.27	99.01	99.04
	102	18.02	87.91	93.33	96.08	98.88	98.9
	103	26	86.13	92.13	97.97	98.94	98.97
	104	18.31	75.77	95.9	97.56	98.74	98.77
	105	16.61	71.16	96.3	98.51	98.97	99
	106	12.44	87.65	93.21	98.29	98.98	99.01
	107	14.55	85.77	95.29	98.37	98.75	98.79
	108	10.11	73.05	97.04	98.57	98.94	98.96
	109	13.18	76.08	96.54	98.47	98.95	98.98
	110	23.32	92.79	96.82	98.33	98.78	98.82
	111	20.26	87.18	95.05	98.16	98.82	98.86
	112	21.54	77.2	93.73	97.44	98.69	98.73
	113	19.65	84.38	95.06	97.67	98.88	98.91
	114	25.48	77.77	95.25	97.15	98.14	98.2
	115	20.31	92.07	96.47	98.36	99.01	99.04
	116	25.11	93.9	95.47	98.43	98.96	98.99
	117	10.91	75.88	96.9	98.55	98.94	98.97
	118	12.67	93.14	97.12	98.47	98.91	98.94
	119	12.72	88.69	97.21	98.72	99.08	99.11
	120	15.15	88.86	93.14	96.64	98.91	98.94
	121	23.61	90.51	97.14	98.48	98.92	98.95
	122	12.67	84.35	91.44	97.87	98.79	98.83
	123	9.32	89.26	96.53	98.5	99.2	99.23
	124	11.23	89.62	96.2	98.26	99.01	99.03
	125	18.56	92.74	96.66	98.15	98.69	98.73
	126	9.22	85.41	95.1	97.99	98.66	98.69
	127	19.32	92.85	96.51	98.3	98.91	98.95
	128	21.26	88.56	96.31	98.1	98.87	98.9
	129	17.89	85.82	97	98.46	98.92	98.95
	130	19.43	90.38	87.07	96.33	98.84	98.87
	131	13.76	91.68	96.41	97.74	98.4	98.44
	132	21.76	89.59	96.91	98.09	98.99	99.02
	133	16.79	74.18	93.65	97.99	98.95	98.98
	134	17.93	95.31	97.24	98.75	99.39	99.41
	135	17.86	91.63	93.91	96.41	99.07	99.09
	136	11.82	90.97	91.93	94.9	99.25	99.27
	137	15.52	80.99	92.52	95.43	99.31	99.34
	138	13.62	80.95	93.45	96.24	99.25	99.28
	139	26.06	85.9	97	98.71	99.3	99.32
	140	27.62	80.57	94.44	97.14	99.27	99.29
	141	16.8	94.81	90.08	93.65	99.1	99.12
	142	12.39	94.89	91.71	94.76	99.22	99.24
	143	15.17	83.54	93.26	96	99.12	99.16
	144	15.57	79.73	94.07	96.6	99.26	99.28
	145	29.73	84.3	96.36	98.11	99.17	99.2
	146	12.81	84.02	75.78	77.45	99.32	99.35
	147	11.19	89.59	75.84	78.19	99.16	99.18
	148	13.49	86.61	78.43	82.54	99.17	99.2
	149	11.29	91.45	71.13	73.39	99.32	99.34
	150	11.78	91.63	78.85	82.77	99.06	99.09
	151	21.34	85.23	83.24	86.8	99.28	99.3
	152	18.15	86.14	81.1	85.91	99.38	99.4
	153	17.74	83.98	81.23	85.83	99.21	99.24
	154	14.4	87.96	83.57	88.26	99.31	99.34
	155	16.65	82.16	84.16	88.54	99.27	99.3
	156	40.56	84.42	96.18	98.23	99.18	99.21
	157	27.71	94.18	95.74	98.24	99.27	99.29
	158	23.74	89.34	93.3	98.12	98.64	98.66
	159	10.96	84.6	94.86	97.53	98.62	98.64
	160	17.12	80.89	96.47	97.53	98.31	98.36
	161	15.37	83.95	97.46	98.24	98.66	98.69
	162	13.77	85.23	97.36	98.54	98.89	98.92
	163	20.01	78.9	95.64	97.78	98.76	98.79
	164	16.99	83	96.55	98.06	98.73	98.75
	165	9.11	87.91	93.26	98.19	98.69	98.71
	166	14.43	83.1	92.78	97.9	98.83	98.85
	167	15.22	79.88	96.23	97.73	98.62	98.66
	168	17.32	86.4	92.69	97.57	98.69	98.73
	169	25.07	84.46	95.24	97.98	98.69	98.72
	170	24.72	86.31	95.38	96.32	97.47	97.55
	171	19.65	84.36	96.64	97.89	98.72	98.75
	172	30.65	87.83	95.77	97.44	98.83	98.86
	173	22.81	93.19	91.13	97.82	98.69	98.73
	174	16.41	87.15	95.84	97.96	98.45	98.48
	175	27.34	79.05	95.51	97.75	98.68	98.72
	176	24.98	81.92	97.2	98.16	98.71	98.75
	177	11.09	84.7	95.86	97.67	98.87	98.9
	178	8.65	78.82	89.92	97.04	98.8	98.83
	179	14.72	82.53	93.34	97.91	98.72	98.75
	180	13.36	90.37	96.28	98.08	98.74	98.77
	181	18.43	91.56	95.83	98.07	98.84	98.87
	182	19.39	80.58	94.54	97.43	98.68	98.71
	183	18.87	89.97	92.62	95.98	98.52	98.55
	184	25.83	85.27	94.14	97.8	98.84	98.87
	185	17.47	90.38	95.7	97.38	98.62	98.66
	186	15.73	84.92	92.47	97.72	98.36	98.39
	187	16.58	92.91	92.59	97.84	98.69	98.72
	188	15.63	84.84	88.76	97.84	98.58	98.61
	189	21.24	90.27	89.89	96.89	98.74	98.77
	190	18.06	89.69	94.8	97.04	98.52	98.56
	191	18.67	88.63	85.38	98.14	98.75	98.78
	192	13.05	91.81	94.85	97.02	97.95	98.01
	193	12.01	88.89	96.57	98.42	98.89	98.91
	194	11.76	88.77	95.37	97.31	98.08	98.14
	195	16.8	85.88	95.01	97.56	98.5	98.54
	196	20.41	85.19	95.53	97.51	98.3	98.34
	197	21.39	84.3	90.83	97.86	98.44	98.47
	198	15.76	86.07	94.84	98.17	98.92	98.95
	199	11.58	93.15	94.03	96.68	98.47	98.5
	200	10.51	86.03	92.18	95.77	98.72	98.75
	201	14.81	81.79	90.68	94.18	98.66	98.69
	202	22.19	88.24	97.37	98.52	98.91	98.94
	203	18.86	88.35	96.77	98.11	98.78	98.81
	204	11.07	81.69	91.2	94.14	98.68	98.7
	205	11.42	89.2	95.69	98.12	98.82	98.84
	206	20.51	90.19	95.18	96.78	97.83	97.91
	207	15.71	88.09	96.4	98.28	98.79	98.83
	208	23.11	88.82	96.17	98.03	98.8	98.83
	209	20.91	85.02	95	97.46	98.47	98.51
	210	16.61	86.46	96.77	98.02	98.66	98.69
	211	18.02	84.29	88.05	95.28	98.65	98.68
	212	14.57	88.43	96.1	97.7	98.45	98.49
	213	19.01	83.59	95.11	96.19	97.79	97.87
	214	13.2	87.35	94.98	97.94	98.78	98.81
	215	22.36	81.53	92.39	96.09	97.59	97.7
	216	10.33	87.71	96.13	97.73	98.6	98.64
	217	15.29	86.16	96.38	97.67	98.45	98.5
	218	15.02	91.38	97.74	98.55	98.88	98.91
	219	14.02	88.53	97.44	98.47	98.85	98.88
	220	19.96	91.3	96.25	98.06	98.93	98.95
	221	16.71	86.45	96.32	98	98.81	98.84
	222	9.7	83.29	92.58	97.68	98.47	98.51
	223	14.69	87.63	92.96	97.74	98.67	98.7
	224	15.56	82.5	95.94	97.62	98.64	98.68
	225	14.86	82.48	95.68	98.08	98.7	98.74
	226	22.53	82.19	92.12	94.31	96.57	96.73
	227	24.6	89.51	95.21	96.1	97.41	97.52
	228	21.06	84.74	96.75	97.96	98.74	98.78
	229	29.5	87.51	95.62	97.17	98.56	98.6
	230	24.93	89.25	93.32	97.92	98.63	98.67
	231	16.79	74.55	96.5	98.31	98.79	98.82
	232	28.19	80.53	95.58	97.86	98.87	98.9
	233	23.14	77.37	97.07	97.78	98.45	98.51
	234	12.52	86.48	95.44	97.34	98.73	98.76
	235	9.77	83.31	86.79	96.7	98.83	98.86
	236	14.38	82.96	93.49	97.88	98.79	98.82
	237	13.86	86.07	96.62	98.05	98.67	98.71
	238	18.39	81.27	95.84	97.84	98.69	98.72
	239	18.92	76.67	93.96	96.89	98.41	98.45
	240	19.56	82.5	93.05	96.01	98.65	98.68
	241	24.97	88.92	93.4	97.69	98.71	98.74
	242	19.03	88.68	95.8	97.36	98.62	98.65
	243	14.67	87.35	94.42	98.01	98.65	98.69
	244	16.15	88.57	94.06	97.85	98.58	98.62
	245	15.49	78.91	87.39	96.55	97.84	97.91
	246	21.43	84.41	91.12	96.81	98.57	98.61
	247	18.7	79.48	95.04	97.26	98.53	98.56
	248	20.28	87.48	90.28	97.92	98.48	98.52
	249	15.54	80.45	96.38	98.45	98.98	99.01
	250	13.86	86.15	96.14	97.94	98.55	98.59
	251	14.83	84.16	96.16	98.14	98.72	98.75
	252	18.2	87.67	95.84	98.04	98.91	98.94
	253	19.62	81.79	96.03	97.98	98.74	98.77
	254	21.05	84.65	91.57	98.17	98.75	98.78
	255	16.77	82.85	94.52	97.53	98.42	98.46
	256	14.33	85.54	93.09	94.84	98.08	98.14
	257	10.8	82.26	94.13	96.57	98.35	98.4
	258	17.95	81.65	92.9	95.5	98.36	98.41
	259	22.19	83.8	96.82	98.09	98.51	98.54
	260	18.88	86.18	97.12	98.05	98.66	98.7
	261	11.51	84.28	91.23	93.98	98.4	98.44
	262	12.56	78.21	95.5	97.88	98.67	98.7
	263	19.46	87.33	96.41	97.85	98.5	98.54
	264	15.39	88.2	96.69	97.9	98.45	98.49
	265	21.42	70.32	95.43	97.37	98.3	98.34
	266	21.46	73.97	93.88	96.98	98.45	98.5
	267	18.24	89.58	96.13	97.67	98.64	98.67
	268	17.83	90.34	85.08	93.59	98.36	98.4
	269	15.5	88.24	95.94	97.67	98.51	98.56
	270	19.35	82.9	96.61	97.68	98.7	98.74
	271	13.77	83.48	94.02	97.81	98.85	98.88
	272	13.76	77.03	77.81	79.3	99.29	99.31
	273	13.04	83.97	72.69	75.68	98.98	99
	274	21.2	85.15	79.7	83.53	98.88	98.92
	275	14.98	84.67	80.45	85.08	98.99	99.03
	276	19.53	81.1	82.94	87.03	99.07	99.1
	277	31.64	87.8	96.96	98.55	99.22	99.25
	278	6.66	81.04	79.69	81.35	99.38	99.4
	279	11.63	88.79	77.53	79.74	99.12	99.14
	280	14.12	90.31	78.7	82.85	99.34	99.36
	281	14.78	89.33	80.06	84.29	99.37	99.39
	282	16.86	90.9	81.1	85.07	99.23	99.25
	283	37.41	81.51	97.97	98.94	99.31	99.33
	284	43.5	88.78	93.83	97.19	98.95	98.97
	285	54.03	85.85	93.34	97.55	98.98	99.01
	286	65.39	76.99	92.92	97.89	98.96	98.99
	287	72.44	87.65	91.27	96.3	98.84	98.87
	288	63.09	83.53	92.03	97.34	98.89	98.91
	289	64.4	84.97	92.3	97.27	98.59	98.62
	290	44.36	82.28	95.82	98.2	98.86	98.89
	291	73.42	86.73	91.52	97.16	99.12	99.14
	292	72.86	83.05	90.62	97.08	99.01	99.04
	293	52.03	83.96	92.03	96.75	98.56	98.59
	294	78.35	86.97	90.76	96.9	98.87	98.91
	295	70.05	84.78	91.47	96.68	98.82	98.85
	296	47.8	84.38	93.21	97.33	98.6	98.64
	297	85.26	80.26	91.43	96.27	98.79	98.84
	298	62.22	86.1	90.57	96.45	98.92	98.94
	299	53.72	82.19	92.39	97.13	98.8	98.83
	300	64.32	80.1	91.7	96.89	98.63	98.67
	301	47.7	81.99	91.71	96.67	98.96	98.98
	302	66.31	88.84	82.32	90.91	98.87	98.89
	303	55.07	86.03	91.62	96.4	98.29	98.34
	304	66.72	82.66	92.08	96.57	98.8	98.84
	305	47.71	80.26	93.09	97.44	98.94	98.97
	306	44.66	81.76	86.46	92.56	98.76	98.79
	307	60.49	81.64	92.65	97.65	98.96	98.98
	308	75.03	86.45	90.44	96.05	98.7	98.74
	309	79.68	81.24	89.68	96.21	98.84	98.88
	310	65.46	82.9	89.28	94.26	98.61	98.64
	311	46.76	87.2	91.68	97.31	98.84	98.86
	312	57.22	82.08	90.95	97.25	98.81	98.83
	313	65.85	87.63	79.89	92.9	98.48	98.52
	314	53.16	81.62	91.84	97.3	98.76	98.78
	315	67.55	78.72	91.01	96.91	98.75	98.78
	316	67.33	87.27	90.53	96.65	98.69	98.72
	317	42.89	87.22	91.87	97.69	98.69	98.71
	318	76.25	79.46	90.85	95.97	98.47	98.5
	319	61.23	82.94	88.77	96.29	98.63	98.65
	320	45.19	82.57	92.62	97.5	99.02	99.04
	321	52.79	82.42	92.16	97.48	98.82	98.84
	322	52.7	82.78	88.26	96.24	98.74	98.76
	323	71.05	80.19	89.31	96.55	98.8	98.83
	324	44.31	85.96	94.12	97.99	98.92	98.94
	325	43.11	87.25	93.63	97.12	98.41	98.45
	326	60.93	69.1	91.82	97.5	98.87	98.89
	327	72.98	88.95	91.49	96.92	98.87	98.91
	328	46.97	91.93	94.4	97.72	98.9	98.92
	329	44.57	84.63	93.1	97.43	98.9	98.93
	330	58.31	84.01	90.35	96.59	98.52	98.56
	331	54.64	83.75	91.4	96.85	98.52	98.56
	332	38.53	89.34	94.81	97.88	98.85	98.87
	333	47.96	82.37	93.93	98.01	98.84	98.86
	334	49.61	73.25	91.18	96.15	98.8	98.82
	335	43.58	86.57	90.9	96.01	98.77	98.8
	336	73.27	84.84	91.39	96.95	98.92	98.94
	337	57.4	83.67	92.17	97.04	98.67	98.7
	338	46.25	79.86	92.58	97.37	98.84	98.87
	339	44.73	89.88	91.49	97.07	98.98	99.01
	340	16.5	88.86	93.18	98.18	99.24	99.26
	341	14.66	90.29	93.62	98.08	99.21	99.23
	342	10.42	87.18	92.49	97.38	99.17	99.19
	343	7.31	88.83	91.88	97.66	99.31	99.33
	344	7.78	78.15	91.92	97.41	99.24	99.27
	345	26.91	84.53	97	98.61	99.24	99.26
	346	16.1	89.58	95.01	98.49	99.29	99.31
	347	13.58	88.84	93.89	98.26	99.07	99.1
	348	6.75	82.65	94.59	98.75	99.31	99.33
	349	8.03	87.3	93.18	98.31	99.37	99.39
	350	9.58	77.01	93.62	98.17	99.23	99.26
	351	22.97	89.28	94.88	98.33	99.23	99.26
	352	20.79	81.46	96.31	98.32	99.24	99.26
	353	15.11	81.87	94.51	97.69	98.9	98.95
	354	7.96	82.47	94.21	98.11	99.28	99.3
	355	7.74	89.85	93.45	98.15	99.32	99.34
	356	8.85	84.21	93.24	97.9	99.31	99.34
	357	28.85	81.5	95.96	98.03	99.16	99.19
	358	11.55	81.46	95.49	97.86	99.13	99.16
	359	13.72	81.3	96.07	98.29	99.2	99.23
	360	8.63	80.76	93.68	97.68	99.19	99.22
	361	7.97	77.47	92.58	97.69	99.14	99.16
	362	9.53	85.83	93.01	97.89	99.3	99.33
	363	32.26	91.18	96.36	98.47	99.25	99.28
	364	20.42	88.4	96.24	98.26	99.19	99.21
	365	18.28	86.73	94.81	98.21	99.17	99.2
	366	9.84	84.99	93.21	97.83	99.14	99.17
	367	8.61	81.82	93.6	97.92	99.22	99.25
	368	8.44	86.14	93.84	98.1	99.28	99.3
	369	33.8	84.75	97.51	98.66	99.3	99.33
	370	93.64	91.1	94.57	94.74	95.49	95.56
	371	92.48	87.71	93.65	93.77	94.55	94.61
	372	8.82	85.55	92.59	97.34	99.17	99.19
	373	12.67	82.86	92.05	96.82	98.8	98.84
	374	12.73	82.35	90.91	96.66	99.19	99.21
	375	9.49	78.51	91.69	96.66	99.15	99.17
	376	10.49	79.39	91.37	96.12	98.88	98.92
	377	31	84.68	93.77	98.12	99.15	99.19
	378	9.87	81.7	93.74	97.76	99.13	99.16
	379	9.65	82.73	93.44	98.09	99.31	99.33
	380	12.02	75.41	92.5	97.83	99.26	99.29
	381	11.76	82.96	92.47	97.39	99.14	99.17
	382	13.75	87.57	92.92	97.33	99.12	99.15
	383	28.29	89.53	92.85	97.8	99.26	99.29
	384	6.45	82.22	93.22	97.57	99.13	99.15
	385	10.37	85.6	92.66	97.79	99.2	99.22
	386	13.6	84.52	90.85	97.02	98.98	99.02
	387	9.25	69.89	90.75	97.29	99.26	99.28
	388	12.07	86.33	90.6	96.9	99.18	99.2
	389	32.29	86.26	95.9	98.49	99.29	99.32
	390	14.9	87.04	96.76	98.44	99.27	99.29
	391	8.62	90.11	94.59	98.26	99.27	99.29
	392	14.9	85.81	94.29	97.81	99.23	99.25
	393	13.07	82.37	93.59	97.77	99.37	99.39
	394	15.35	78.19	88.45	92.7	96.99	97.21
	395	28.06	86.36	95.67	97.95	99.05	99.09
	396	9.61	83.93	92.25	98.01	99.15	99.18
	397	8.06	76.18	91.31	97.39	99.14	99.17
	398	9.18	81.6	92.27	97.88	99.31	99.33
	399	9	86.54	92.92	97.79	99.27	99.3
	400	9.63	78.18	91.92	96.63	98.73	98.81
	401	20.34	86.64	93.92	98.34	99.31	99.33
	402	14.3	81.42	96.75	98.29	99.21	99.22
	403	14.87	90.13	96.23	97.97	99.29	99.31
	404	13.54	90.19	96.45	98.2	99.3	99.32
	405	12.15	88.42	95	97.34	98.95	98.97
	406	12.39	87.22	94.38	96.9	98.81	98.86
	407	29.88	88.04	97.8	98.67	99.29	99.31
	408	13.48	90.29	96.95	98.37	99.27	99.29
	409	16.01	90.85	96.49	98.13	99.36	99.38
	410	14.46	83.65	96.38	98.22	99.36	99.38
	411	14	78.3	95.85	97.9	99.25	99.27
	412	15.19	83.71	94.24	96.66	98.8	98.85
	413	11.29	78.69	94.19	97.77	99.05	99.08
	414	15.27	72.31	95.5	97.65	99.16	99.19
	415	12.31	80.33	95.91	98.02	99.33	99.35
	416	12.44	85.99	95.6	97.79	99.25	99.27
	417	14.97	83.01	89.45	92.17	96.62	96.83
	418	29.11	82.51	96.57	98.59	99.27	99.3
	419	9.4	79.32	96.21	98.34	99.22	99.24
	420	10.33	77.05	96.46	98.12	99.3	99.32
	421	13.32	79.83	96.47	98.17	99.35	99.37
	422	14.75	77.42	95.53	97.41	98.94	98.98
	423	15.95	77.22	93.96	96.11	98.44	98.52
	424	30.53	89.81	95.41	97.96	99.2	99.24
	425	14.06	85.81	96.92	98.54	99.2	99.22
	426	12.89	86.6	97.06	98.75	99.4	99.42
	427	15.63	75.43	96.49	98.3	99.29	99.32
	428	16.05	85.33	96.08	97.9	99.09	99.12
	429	16.36	84.16	96	97.9	99.2	99.24
	430	24.33	88.11	97.2	98.71	99.27	99.29
	431	25.69	86.97	96.09	97.92	98.94	98.97
	432	20.06	81.47	97.46	98.49	99.07	99.1
	433	26.61	84.05	97.8	98.77	99.07	99.1
	434	25.15	83.35	97.37	98.63	98.96	98.98
	435	21.33	79.29	96.19	98.62	98.94	98.96
	436	23.22	78.34	97.52	98.72	99.02	99.04
	437	27.96	76.37	97.95	98.75	99.04	99.07
	438	19.63	77.74	95.72	98.61	99.12	99.14
	439	22.17	80.41	96.79	98.6	99.07	99.1
	440	25.53	77.44	96.91	97.88	98.91	98.94
	441	29.75	82.5	97.35	98.55	99.03	99.07
	442	24.57	88.77	96.22	97.17	98.52	98.55
	443	23.97	92.56	96.58	98.11	98.9	98.93
	444	33.17	83.71	96.83	97.53	98.84	98.87
	445	34.09	85.43	96.93	97.95	98.74	98.77
	446	24.98	82.69	96.88	98.17	98.86	98.89
	447	36.78	85.46	96.93	98.05	98.71	98.74
	448	35.38	85.09	95.86	97.59	98.96	98.99
	449	28.39	69.72	95.96	97.85	98.85	98.88
	450	17.97	85.2	96.55	98.18	98.88	98.91
	451	17.67	91.21	97.42	98.28	98.89	98.92
	452	37.13	86.33	97.04	98.4	98.9	98.91
	453	19.43	85.03	98.06	98.76	98.96	99
	454	28.62	82.36	96.14	98.08	99.1	99.19
	455	27.85	83.78	97.7	98.75	99.2	99.23
	456	26.45	73.05	92.19	94.95	98.7	98.74
	457	29.79	85.7	96.18	97.38	98.84	98.87
	458	25.89	81.64	96.17	97.44	98.77	98.8
	459	23.79	77.41	97.27	98.65	99.07	99.1
	460	25.13	77.44	95.96	98.55	99.03	99.06
	461	25.77	78.9	97.52	98.51	99.02	99.05
	462	20.81	87.29	96.66	98.25	98.82	98.85
	463	33.48	81.84	97.45	98.81	99.24	99.28
	464	27.82	88.44	96.91	98.62	99.07	99.1
	465	30.54	88.24	98.13	98.83	99.12	99.13
	466	23.21	83.51	97.12	98.64	99.09	99.11
	467	28.31	85	97.5	98.61	98.93	98.95
	468	26.17	86.21	97.2	98.49	99.02	99.05
	469	28.99	86.59	97.51	98.61	98.9	98.93
	470	26.5	89.16	98.06	98.76	99	99.05
	471	23.62	89.31	96.51	98.51	98.99	99.02
	472	22.63	76.22	97.06	98.46	98.91	98.93
	473	29.88	81.86	97.23	98.63	99.07	99.1
	474	27.26	74.68	96.78	98.23	98.92	98.94
	475	22.46	67.96	97.47	98.52	98.89	98.92
	476	29.5	77.52	95.39	97.95	98.8	98.83
	477	29.05	82.77	96.83	98.31	98.86	98.89
	478	33.87	79.07	96.1	98.06	98.79	98.82
	479	23.3	81.84	95.96	98.23	98.73	98.76
	480	27.55	80.63	95.7	97.94	98.7	98.73
	481	24.59	76.25	96.54	98.26	98.77	98.8
	482	25.17	78.47	96.33	97.95	98.75	98.78
	483	27.39	73.74	97.31	98.73	99.03	99.05
	484	26.63	79.19	97.55	98.5	98.95	98.98
	485	39.79	91.54	97.18	98.11	98.79	98.83
	486	25.72	83.46	97.81	98.53	98.94	98.97
	487	14.48	87.89	95.69	97.91	98.62	98.66
	488	11.08	81.15	96.48	98.51	98.87	98.9
	489	16.38	76.61	97.08	98.15	98.62	98.65
	490	23.41	83.76	97.76	98.61	98.8	98.83
	491	28.27	85.35	96.81	98.48	98.76	98.79
	492	15.77	88.15	95.27	97.64	98.39	98.42
	493	20.93	85.66	96.02	97.71	98.49	98.53
	494	22.76	84.06	94.89	98.21	98.93	98.94
	495	14.81	85.01	96.32	98.12	98.87	98.9
	496	17.99	89.3	96.18	97.5	98.8	98.83
	497	24.27	84.17	95.04	97.76	98.8	98.84
	498	17.86	89.39	95.63	97.96	98.51	98.56
	499	15.94	81.73	96.54	98.35	98.82	98.84
	500	18.07	83.8	97.21	98.25	98.91	98.94
	501	20.49	88.71	95.4	97.45	98.28	98.32
	502	26.21	88.29	95.77	97.96	98.94	98.97
	503	23.47	84.82	95.27	97.79	98.49	98.52
	504	31.19	88.4	96.55	98.37	98.96	98.99
	505	23.55	87.78	96.87	98.3	98.79	98.83
	506	11.93	89.13	94.85	97.45	98.33	98.38
	507	10.63	82.71	94.57	96.46	98.42	98.46
	508	16.86	89.29	96.35	97.73	98.59	98.62
	509	15.23	85.21	95.62	97.3	98.1	98.14
	510	14.06	91.66	94.87	97.84	98.69	98.72
	511	18.73	88.19	96.46	97.81	98.59	98.63
	512	17.74	90.21	92.75	96.24	98.91	98.93
	513	25.99	89.91	95.91	98.06	98.94	98.97
	514	16.86	87.98	94.98	97.04	98.6	98.63
	515	15.93	90.44	97.08	98.35	98.85	98.88
	516	16.32	86.45	88.98	97.21	98.36	98.4
	517	11.23	88.52	95.75	98.15	98.52	98.56
	518	25.59	89.8	94.09	98.53	99.01	99.04
	519	25.45	89.45	93.58	96.75	97.61	97.64
	520	20.89	86.79	94.78	97.37	98.2	98.26
	521	20.68	55.76	94.32	97.9	98.68	98.72
	522	17.67	88.35	94.91	98.21	98.77	98.79
	523	15	89.84	94.56	97.63	98.57	98.6
	524	17.56	86.87	96.04	98.19	98.82	98.84
	525	17.42	91.44	96.4	98.27	98.94	98.96
	526	30.56	91.75	95.39	98.34	98.75	98.79
	527	34.91	89.84	94.46	98.03	98.59	98.64
	528	18.56	87.59	96.89	98.23	98.74	98.77
	529	14.75	88.7	95.24	96.79	98.33	98.38
	530	17.16	76.84	95.82	97.81	98.56	98.6
	531	20.3	90.75	96.61	98.22	98.86	98.9
	532	12.53	58.52	96.75	98.16	98.79	98.81
	533	16.51	81.84	96.65	98.45	98.93	98.96
	534	28.92	87.14	96.34	98.27	98.89	98.91
	535	18.14	86.62	94.89	96.56	98.76	98.8
	536	12.54	91.88	95.71	98.34	98.87	98.9
	537	22.41	83.62	95.45	98.04	98.63	98.69
	538	22.43	90.75	95.34	97.38	98.88	98.92
	539	20.04	89.5	97.51	98.69	99.13	99.16
	540	23.31	85.02	95.48	98.17	98.94	98.97
	541	12.43	91.07	96.97	98.24	98.81	98.84
	542	24.42	91.45	97.66	98.53	99.08	99.11
	543	17.13	56.53	96.33	98.22	98.91	98.94
	544	15.49	84.42	95.94	97.91	98.85	98.87
	545	15.72	73.33	96.32	98.14	99.11	99.14
	546	15.06	92.6	96.05	98.19	99.22	99.25
	547	16.11	92.5	96.78	98.52	99.28	99.31
	548	13.59	88.96	95.72	98.14	99.22	99.25
	549	13.59	91.72	96.8	98.59	99.22	99.24
	550	13.45	91.37	94.63	97.02	98.02	98.05
	551	39.66	84.13	97.89	99.16	99.43	99.45
	552	22.17	90.07	95.04	97.77	98.5	98.53
	553	16.54	89.68	97.11	98.72	99.23	99.25
	554	18.63	62.35	95.36	98.15	98.85	98.87
	555	16.33	89.25	94.07	97.82	99.21	99.24
	556	17.21	92.43	95.44	98.08	98.95	98.99
	557	16.56	94.54	94.88	98.11	99.23	99.25
	558	17.78	95.66	96.86	98.92	99.29	99.31
	559	12.19	93.45	94.6	98.15	99.16	99.19
	560	15.65	91.9	89.47	92.02	95.85	96.12
	561	14.98	89.25	93.19	96.24	97.41	97.48
	562	17.13	92.96	96.51	98.88	99.32	99.35
	563	38.28	92.47	97.92	99.09	99.38	99.39
	564	14.94	95.09	95.21	98.58	99.26	99.28
	565	14.75	93.69	94.82	98.7	99.33	99.35
	566	28.62	57.39	97.05	98.18	98.56	98.59
	567	16.5	94.27	96.48	98.74	99.24	99.27
	568	11.43	91.11	96.63	98.87	99.11	99.13
	569	11.68	94.15	96.36	98.54	98.99	99.02
	570	11.1	92.57	97.77	98.33	98.9	98.93
	571	11.19	95.17	95.97	98.64	99.11	99.14
	572	25.93	95.87	97.6	98.58	99.06	99.08
	573	18.01	94.8	97.54	98.62	99.3	99.32
	574	12.21	94.55	92.49	97.66	99.17	99.2
	575	18.49	93.52	95.68	98.4	98.94	98.97
	576	15.8	88.58	95.32	98.64	99.21	99.23
	577	16.35	59.62	95.39	98.59	99.11	99.13
	578	17.26	93.75	94.38	97.6	98.63	98.7
	579	11.28	90.42	90.94	96.09	99.27	99.29
	580	12.23	90.73	89.81	95	98.28	98.31
	581	17.25	94.96	95.74	98.86	99.29	99.31
	582	17.44	94.8	95.9	98.52	99.03	99.06
	583	15.43	95.65	94.07	97.33	97.95	97.99
	584	35.89	94.78	97.13	99	99.43	99.45
	585	25.45	92.91	95.94	98.25	98.8	98.82
	586	22.11	95.65	94.02	97.28	98.35	98.42
	587	10.74	93.41	97.5	98.93	99.18	99.21
	588	9.39	58.83	97.26	98.51	99	99.03
	589	12.76	94.32	97.66	98.53	98.97	98.99
	590	12.15	93.57	97.5	98.57	98.99	99.02
	591	33.24	86.91	97.1	98.58	99.27	99.29
	592	24.03	95.33	96.77	98.82	99.2	99.22
	593	14.82	90.87	93.13	95.92	98.06	98.18
	594	18.27	88.74	96.33	98.24	98.95	98.99
	595	15.94	92.97	96.69	98.52	99.2	99.21
	596	12.84	94.16	96.15	98.24	99.27	99.29
	597	14.84	93.72	96.29	98.36	99.24	99.26
	598	18.19	94.62	96.61	98.61	99.17	99.19
	599	15.84	60.44	95.09	97.08	97.94	97.98
	600	58.28	90.72	95.39	97.9	99.13	99.15
	601	23.86	91.85	97.31	98.22	98.54	98.57
	602	17.46	93.88	94.28	97.14	98.63	98.69
	603	44.85	95	97.46	98.95	99.33	99.34
	604	11.64	76.89	94.31	97.46	98.85	98.9
	605	11.45	89.44	94.3	95.97	99.27	99.29
	606	10.78	89.13	93.3	96.64	98.48	98.55
	607	10.8	83.44	94.17	96.74	98.35	98.42
	608	9.46	90.13	91.27	96.43	99.21	99.24
	609	11.2	89.86	94.83	97.81	99.07	99.1
	610	10.57	62.12	91.87	95.87	97.81	97.85
	611	44.17	88.53	97.35	98.72	99.26	99.28
	612	22.81	92.86	96.52	98.03	98.48	98.51
	613	15.97	90.13	94.4	98.16	99.15	99.17
	614	10.88	92.2	97.28	99.04	99.36	99.37
	615	7.83	87.81	97.06	99.09	99.42	99.43
	616	8.08	93.07	97.15	98.94	99.31	99.32
	617	6.59	74.43	96.91	98.96	99.32	99.34
	618	5.73	80.64	97.13	98.81	99.31	99.33
	619	5.92	79.24	96.93	98.42	98.99	99.01
	620	6.91	66.96	90.9	92.78	95.22	95.39
	621	47.7	62.19	97.48	98.96	99.35	99.36
	622	24.96	74.52	96.13	98.18	98.78	98.8
	623	20.85	71.11	97.17	98.95	99.3	99.32
	624	24.89	66.6	96.2	98.05	98.68	98.7
	625	11.06	66.84	96.95	98.86	99.11	99.14
	626	10.67	63.3	97.14	98.62	98.98	99.01
	627	12.25	84.38	95.05	98.61	99.06	99.09
	628	11.93	82.67	97.44	98.05	98.77	98.82
	629	26.69	83.43	97.13	98.9	99.14	99.16
	630	27.81	66.94	96.41	99.13	99.27	99.29
	631	20.29	69	96.81	98.67	99.22	99.25
	632	27.08	90.95	97.7	98.86	99.21	99.24
	633	23.71	65.06	97.16	98.68	99.05	99.07
	634	26.15	82.05	96.83	98.59	99.04	99.06
	635	25.91	73.91	97.14	98.88	99.28	99.31
	636	31.82	80.58	96.93	99.1	99.31	99.33
	637	27.95	81.5	96.81	98.73	99.24	99.27
	638	18.41	79.68	95.92	97.87	99.17	99.2
	639	13.32	81.48	95.57	97.85	99.24	99.27
	640	28.18	68.44	97.85	98.71	99.18	99.2
	641	22.07	68.29	97.8	98.46	98.94	98.97
	642	20.47	66.9	96.53	98.53	98.99	99.01
	643	21.15	87.58	97.94	98.78	99.27	99.29
	644	52.43	85.04	98.08	98.78	99.07	99.1
	645	24.13	88.75	96.82	98.65	99.21	99.23
	646	11.18	86.94	94.41	97.59	99.13	99.16
	647	11.53	60.92	94.91	97.8	99.17	99.2
	648	15.68	57.96	96.13	98.15	99.14	99.17
	649	18.11	56.88	96.84	98.43	99.22	99.25
	650	17.27	87.79	94.98	96.54	97.73	97.79
	651	28.32	87.01	97.51	98.59	99.18	99.21
	652	23.22	85.93	98.36	98.58	98.97	99
	653	27.06	87.04	97.64	98.52	98.99	99.01
	654	23.52	84.9	97.15	98.1	98.76	98.81
	655	59.08	89.64	95.84	98.06	98.97	99
	656	27.69	84.82	98.22	98.47	99.23	99.25
	657	50.21	72.09	96.25	98.69	99.38	99.4
	658	29.52	69.92	96.96	98.23	98.75	98.77
	659	16.42	68.86	94.29	97.16	98.91	98.96
	660	16.87	61.13	94.64	97.75	99.06	99.09
	661	15.37	62.22	92.8	95.82	99.32	99.34
	662	15.38	83.88	91.48	95.71	99.12	99.15
	663	17.52	88.77	96.74	98.23	98.94	98.98
	664	16.87	89.61	98.18	98.17	98.71	98.77
	665	17.81	78.77	98.12	98.9	99.2	99.22
	666	18.04	90.73	96.87	98.31	98.93	98.98
	667	34.69	90.66	97.28	98.68	99.15	99.17
	668	29.01	80.79	97.2	98.26	99.18	99.2
	669	15.23	73.3	91.97	94.98	99.02	99.05
	670	24.11	74.44	95.74	98.52	99.02	99.05
	671	16.74	86.7	95.15	98.36	98.79	98.83
	672	17.98	90.07	96.63	98.76	99.03	99.06
	673	17	86.74	96.63	96.27	97.9	98.03
	674	31.2	83.52	95.98	98.83	99.14	99.16
	675	35.33	78.22	95.77	98.87	99.17	99.19
	676	12.78	74.92	92.77	95.29	99.14	99.17
	677	12.37	83.86	93.82	95.83	99.19	99.22
	678	12.07	86.42	93.03	95.08	98.29	98.33
	679	34.6	88.09	97.91	99.16	99.41	99.43
	680	22.89	88.89	96.84	98.18	98.7	98.72
	681	17.95	88.16	97.94	98.74	99.19	99.22
	682	17.29	79.03	96.29	98.31	98.77	98.8
	683	17.67	86.74	95.85	98.69	99.02	99.05
	684	16.85	87.12	93.68	98.72	99.07	99.1
	685	34.88	88.28	96.7	98.87	99.25	99.27
	686	26.77	87.26	95.84	98.98	99.22	99.24
	687	18.1	82.21	95.19	98.32	99.17	99.19
	688	12.76	83.44	96.41	97.91	99.32	99.34
	689	13.74	83.72	92.84	96.73	98.82	98.88
	690	11.96	86.48	94.35	96.91	99.16	99.18
	691	12.11	87.74	94.45	96.73	99.12	99.14
	692	12.04	83.94	94.36	97.05	99.26	99.28
	693	14.21	84.03	95.65	97.51	99.22	99.25
	694	13.54	85.9	94.12	96.54	98.32	98.35
	695	49.75	88.77	98.18	99.17	99.42	99.43
	696	19.9	81.4	97.48	98.52	99.05	99.08
	697	19.72	85.61	96.08	98.05	98.96	98.99
	698	13.61	78.46	97.35	98.17	99.1	99.13
	699	14.04	78.23	98.19	97.38	98.69	98.75
	700	24.68	81.23	97.15	98.78	99.12	99.14
	701	20.63	84.93	94.98	99.05	99.32	99.34
	702	18.03	73.13	94.47	97.75	98.99	99.03
	703	17.68	90.87	97.59	97.23	98.67	98.71
	704	14.38	91.7	97.3	98.19	99.07	99.09
	705	15.1	91.58	96.32	98.03	98.9	98.93
	706	33.17	83.77	97.29	98.83	99.19	99.21
	707	31.35	86.78	96.6	98.58	99.05	99.08
	708	20.85	80.01	97.38	98.03	98.98	99.01
	709	16.99	73.33	95.27	97.72	98.96	98.99
	710	18.36	77.94	92.42	97.98	99.11	99.14
	711	18.88	81.37	93.77	97.08	98.75	98.8
	712	37.47	44.77	94.02	98.31	99.16	99.18
	713	31.13	76.24	93.75	98.54	99.24	99.27
	714	16.56	72.22	97.8	98.47	98.79	98.81
	715	10.98	86.38	95.22	97.23	98.43	98.5
	716	15.56	81.64	92.95	97.13	98.83	98.86
	717	15.88	70.5	95.55	97.93	98.83	98.86
	718	15.95	84.19	92.52	97.83	98.96	98.98
	719	14.87	85.94	92.07	97.92	99.05	99.08
	720	33.49	86.02	95.15	98.68	99.15	99.17
	721	27.62	85.07	95.71	98.62	99.14	99.16
	722	8.63	81.15	93.66	97.85	98.83	98.87
	723	16.24	90.34	97.02	96.5	98.8	98.85
	724	15.28	90.29	97.12	97.67	98.84	98.87
	725	17.23	80.34	92.8	97.67	98.95	98.98
	726	16.47	87.13	92.68	97.17	98.85	98.89
	727	33.68	82.51	91.21	97.41	98.79	98.82
	728	29.38	86.39	93.4	97.75	99.17	99.19
	729	12.8	85.31	95.13	98.05	98.94	98.98
	730	10.31	78.37	95.28	98.05	98.9	98.94
	731	11.2	82.8	95.14	98.23	99.09	99.13
	732	12.62	75.57	94.61	97.99	99.11	99.14
	733	13.17	75.36	96.08	98.53	99.24	99.27
	734	12.61	89.95	92.34	96.22	97.74	97.8
	735	35.05	88.8	96.47	98.09	99.37	99.39
	736	15.11	88.3	96.15	97.37	98.94	98.97
	737	13.85	84.56	93.54	97.63	98.98	99.02
	738	16.09	83.43	93.61	97.74	98.94	98.96
	739	14.92	77.03	95.3	97.53	98.88	98.92
	740	45.11	86.42	95.83	98.39	99.04	99.06
	741	28.57	81.99	96.01	98.78	99.22	99.24
	742	25.63	87.95	96.52	98.22	98.78	98.81
	743	10.33	87.9	93.54	98	99.07	99.1
	744	13.23	88.54	96.96	98.53	99.03	99.06
	745	15.78	77.27	97.16	98.69	99.27	99.29
	746	15.53	84.63	97.37	98.79	99.31	99.33
	747	15.69	87.59	96.72	98.24	99.06	99.1
	748	14.6	85.54	96.54	98.47	99.15	99.18
	749	16.14	87.75	97.39	98.81	99.21	99.24
	750	14.1	85.47	94.43	96.31	97.55	97.61
	751	39.82	77.65	96.17	98.82	99.36	99.38
	752	25.32	82.78	97.31	98.45	98.78	98.81
	753	13.43	88.16	96.49	98.26	98.94	98.98
	754	16.12	87.89	95.83	98.47	99.1	99.12
	755	15.92	82.42	94.75	98.26	99.23	99.26
	756	15.91	82.71	96.22	98.34	99.15	99.18
	757	15.15	84.67	95.41	98.16	99.25	99.28
	758	10.66	85.19	93.77	97.69	99.01	99.04
	759	12.87	88.24	96.49	98.72	99.26	99.28
	760	12.15	85.25	94.58	97.47	98.27	98.31
	761	41.4	88.72	95.7	98.59	99.44	99.46
	762	23.39	77.07	96.82	98.26	98.75	98.78
	763	14.08	80.97	94.77	97.19	98.47	98.54
	764	15.41	83.78	97.25	98.73	99.16	99.18
	765	14.82	82.14	96.02	98.56	99.16	99.19
	766	13.41	92.04	95.08	98.36	99.15	99.18
	767	14.5	83.06	94.1	97.81	99.12	99.16
	768	12.06	90.71	94.89	98.3	99.28	99.29
	769	11.46	91.76	94.66	98.33	99.17	99.19
	770	10.77	86.99	89.64	92.91	95.36	95.5
	771	58.37	87.17	93.63	98.51	99.29	99.31
	772	20.41	81.13	96.62	98.38	98.87	98.89
	773	10.54	72.87	97.31	98.99	99.25	99.27
	774	16.71	80.26	94.83	97.78	98.82	98.86
	775	21.36	82.97	94.41	97.6	99.06	99.1
	776	25.25	78.25	94.5	96.68	98.29	98.18
	777	21.05	84.99	94.44	97.58	99.14	99.17
	778	19.98	82.39	92.81	96.86	99.22	99.25
	779	20.55	81.13	93.56	97.05	99.16	99.18
	780	19.86	70.83	93.13	96.25	97.84	97.88
	781	38.52	83.74	97.52	98.97	99.32	99.34
	782	21.57	83.14	96.4	98.07	98.5	98.53
	783	17.74	82.27	95.33	97.94	98.94	98.98
	784	20.36	80.96	92.3	95.46	98.74	98.79
	785	10.86	75.15	95.89	97.79	99.21	99.24
	786	13.3	87.08	95.28	97.43	99.23	99.27
	787	12.49	76.16	93.96	96.26	98.12	98.16
	788	36.89	85.95	97.29	98.9	99.39	99.41
	789	22.99	86.94	95.67	97.94	98.69	98.71
	790	12.38	83.82	94.83	97.58	99.07	99.1
	791	18.62	84.16	94.04	97.01	98.87	98.93
	792	15.18	60.5	90.51	96.1	99.02	99.05
	793	14.49	57.33	95.58	98.24	99.18	99.22
	794	14.15	53.53	91.6	97.3	99.26	99.29
	795	13.26	61.16	89.47	96.11	98.13	98.17
	796	34.28	60.75	98.11	99.27	99.45	99.47
	797	15.22	91.45	95.23	98.04	98.99	99.04
	798	20.64	61.78	96.48	98.15	98.76	98.78
	799	16.8	62.79	95.33	98.18	99.34	99.37
	800	9.48	83.96	95.38	97.64	98.92	98.97
	801	8.02	57.61	94.64	97.4	98.88	98.93
	802	20.41	60.08	95.47	98.27	99.2	99.22
	803	15.67	60.43	91.65	95.33	97.27	97.35
	804	12.44	96.12	94.79	97.75	99.33	99.36
	805	11.54	83.69	93.76	96.56	98.15	98.19
	806	31.42	79.17	97.22	98.87	99.35	99.37
	807	21.71	79.97	96.57	97.62	98.71	98.74
	808	8.8	73.26	95.54	97.79	99.14	99.18
	809	18.92	78.92	95.56	98.34	99.26	99.28
	810	16.32	81.29	95.52	97.93	98.92	98.96
	811	17.79	89.59	96.74	98.76	99.38	99.41
	812	14.92	89.59	94.49	96.84	97.98	98.03
	813	34.39	77.81	97.48	98.92	99.44	99.46
	814	27.89	72.6	97.28	98.45	98.81	98.84
	815	16.47	79.71	94.28	97.14	98.67	98.73
	816	34.87	73.51	97.47	98.92	99.31	99.33
	817	12.83	76.41	96.74	98.48	99.29	99.31
	818	10.9	85.13	96.82	98.72	99.31	99.33
	819	8.67	76.94	96.87	98.83	99.32	99.34
	820	9.96	77.26	95.95	97.95	98.44	98.47
	821	36.55	81.77	97.97	98.96	99.41	99.43
	822	22.63	70.84	96.67	97.78	98.75	98.78
	823	15.83	48.67	97.64	98.73	99.27	99.3
	824	15.12	75.33	96.99	97.32	99.13	99.16
	825	13.76	80.69	97.23	96.72	98.64	98.69
	826	13.3	65.78	96.24	97.44	99.14	99.17
	827	12.94	78.68	97.28	97.4	99.03	99.07
	828	35.05	76.82	96.56	98.77	99.08	99.1
	829	33.6	80.44	97.32	97.99	99.1	99.14
	830	17.31	75.33	94.52	97.05	97.97	97.99
	831	16.78	79.12	93.51	96.27	98.5	98.58
	832	14.53	76.35	92.35	96.5	98.65	98.69
	833	17.64	70.73	93.14	96.45	99.1	99.14
	834	16.94	81.6	94.23	94.74	98.05	98.16
	835	31.95	74.55	95.63	98.7	99.18	99.2
	836	34.26	82.52	94.84	97.78	99.14	99.16
	837	12.29	78.7	95.47	97.95	99.05	99.08
	838	15.12	57.18	94.02	96.15	98.68	98.74
	839	13.25	80.21	93.62	94.22	98.66	98.72
	840	14.04	75.93	90.52	95.06	99.13	99.16
	841	14.6	73.77	95.95	95.41	98.84	98.88
	842	32.21	83.43	84.83	98.17	99.28	99.3
	843	28.76	77.81	96.45	97.17	99.21	99.23
	844	24.11	72.13	93.39	94.82	99.11	99.11
	845	31.31	87.34	92.71	94.05	98.83	98.84
	846	33.7	82.82	94.33	96.18	99.28	99.28
	847	32	81.83	92.76	94.65	97.91	97.92
	848	30.84	72.88	97.79	98.99	99.29	99.31
	849	19.93	74.85	95.72	98.21	98.95	99
	850	18.74	86.93	93.37	98.53	98.96	98.99
	851	17.2	85.56	91.72	97.16	97.86	97.91
	852	15.24	78.93	91.47	98.58	99.01	99.05
	853	30.87	74.35	90.87	98.88	99.19	99.21
	854	26.7	84.94	91.66	98.6	99.16	99.18
	855	28.05	82.98	96.34	97.28	97.97	98
	856	19.94	90.17	91.61	97.97	99.14	99.17
	857	19.85	74.3	93.77	95.11	98.86	98.89
	858	21.99	81.43	96.31	96.86	99.18	99.21
	859	21.89	88.4	96.54	95.81	98.79	98.84
	860	36.67	86.38	95	98.47	99.12	99.13
	861	27.16	80.2	95.7	98.73	99.2	99.22
	862	20.76	80.44	93.49	94.92	99.01	99.01
	863	31.62	78.54	97.01	98.52	99.01	99.04
	864	22.54	80.91	95.81	98.05	98.85	98.89
	865	22.76	81.28	97.52	98.54	99.15	99.19
	866	22.17	80.16	97.34	98.25	99.02	99.06
	867	39.12	92.14	94.99	98.73	99.23	99.25
	868	30.42	70.63	93.04	98.38	99.08	99.1
	869	9.73	67.67	94.13	98.09	99.07	99.1
	870	11.98	73.46	94.02	97.71	99	99.03
	871	26.04	70.54	95.1	96.57	98.39	98.45
	872	21.57	71.03	93.43	96.36	98	98.04
	873	23.41	91.49	95.36	98.65	99.23	99.26
	874	17.88	71.73	95.67	78.79	89.35	90.12
	875	32.51	67.37	94.47	98.61	99.23	99.25
	876	32.79	79.69	94.74	97.7	99.16	99.18
	877	17.84	72.46	95.01	98.13	99.11	99.14
	878	13.49	87.77	90.82	94.95	97.3	97.36
	879	34.44	73.68	97.12	98.8	99.36	99.38
	880	29.9	87.09	91.34	98.37	98.97	99.01
	881	22.89	79.62	92.5	98.31	99.02	99.05
	882	23.36	73.52	95.83	98.77	99.23	99.25
	883	21.65	77.84	88.1	97.84	98.81	98.86
	884	39.56	74.84	95.96	98.42	99.1	99.12
	885	30.77	74.06	96.3	98.6	99.25	99.27
	886	25.2	82.65	94.17	96.67	97.94	97.96
	887	13.51	69.95	95.25	98.08	98.91	98.96
	888	13.5	81.03	94.79	97.51	99.08	99.11
	889	13.73	87.26	75.57	97.16	98.84	98.88
	890	17.54	79.25	90.78	97.16	98.95	98.98
	891	18.02	72.53	93.65	96.09	99.06	99.09
	892	20.09	72.23	92.99	96.86	98.78	98.82
	893	30.36	90.7	94.63	99.02	99.25	99.27
	894	29.11	78.78	93.94	98.43	99.11	99.14
	895	16.87	71.26	94.3	97.24	98.77	98.82
	896	14.76	76.82	94.12	96.86	98.37	98.42
	897	18.78	77.39	95.93	96.74	98.68	98.72
	898	19.05	78.58	97.04	95.99	99.09	99.11
	899	17.7	93.23	95.68	95.72	98.99	99.02
	900	34.15	84.73	96.44	98.53	99.14	99.16
	901	33.02	50.08	96.68	97.88	99.03	99.06
	902	17.44	45.73	94.62	97.96	99.33	99.35
	903	14.89	83.63	91.94	95.81	97.48	97.54
	904	47.41	75.8	97.49	98.98	99.37	99.38
	905	15.39	70.28	95.49	96.11	98.39	98.45
	906	17.83	73.73	97.86	97.18	98.43	98.5
	907	18.66	73.6	98.01	97.02	99.15	99.18
	908	20.4	86.87	97.8	97.48	98.89	98.93
	909	39.87	84.09	93.71	98.96	99.31	99.33
	910	34.56	80.57	94.47	97.05	99.05	99.08
	911	20.86	88.59	93.24	96.45	98.33	98.35
	912	17.03	73.31	95.48	98.33	99.24	99.27
	913	10.75	75.53	94.76	97.69	99.03	99.07
	914	20.25	75.93	94.65	97.23	98.54	98.58
	915	19.4	85.84	95.47	97.37	98.88	98.92
	916	22.72	85.98	95.37	97.91	99.07	99.09
	917	22.28	75.59	94.99	97.54	98.69	98.75
	918	23.46	69.61	94.78	99.09	99.33	99.35
	919	26.36	67.93	93.23	98.79	99.28	99.3
	920	11.49	68.23	94.44	97.37	98.84	98.89
	921	31.2	85.41	92.03	95.84	97.52	97.61
	922	21.8	87.03	94.07	98.06	99	99.03
	923	23.24	89.71	90.47	98.54	99.03	99.05
	924	22.12	84.94	97.45	98.17	98.99	99.02
	925	45.77	79.78	96.99	99.06	99.32	99.34
	926	30.8	76.05	97.21	99.06	99.3	99.32
	927	19.48	69.31	94.97	97.7	99.05	99.09
	928	16.29	89.57	93	96.42	98.07	98.12
	929	21.13	71.94	91.06	97.92	98.78	98.81
	930	18.32	77.49	91.58	97.49	98.77	98.82
	931	20.74	70.67	89.92	98.14	99.08	99.11
	932	19.9	71.92	94.08	97.97	98.83	98.86
	933	41.35	87.83	93.41	98.2	99.21	99.23
	934	30.26	87.75	96.01	98.11	98.93	98.96
	935	38.4	71.94	96.05	98.78	99.37	99.38
	936	25	85.7	95.91	97.45	97.92	97.95
	937	13.12	88.67	95.38	98.62	99.23	99.25
	938	19.43	85.73	94	97.69	99.29	99.31
	939	15.94	79.63	94.4	97.6	99.1	99.13
	940	18.41	79.21	94.35	97.4	98.9	98.94
	941	27.74	77.33	92.35	95.19	98.2	98.22
	942	48.29	91.05	97.18	98.85	99.36	99.38
	943	25.93	88.76	92.16	95.97	97.59	97.62
	944	23.44	87.3	92.31	97.06	99.12	99.15
	945	14.97	87.16	93.35	96.66	98.72	98.79
	946	14.16	78.11	94.21	97.22	98.7	98.75
	947	22.56	77.56	95.86	98.27	99.13	99.16
	948	20.01	75.55	93.64	97.04	98.23	98.26
	949	39.22	82.39	96.49	98.72	99.34	99.36
	950	30.96	83.61	95.59	97.59	98.09	98.12
	951	18.7	81.22	94.41	97.23	98.62	98.69
	952	12.26	78.7	95.96	98.83	99.27	99.3
	953	16.43	72.16	93.14	96.79	98.12	98.2
	954	20.93	88.97	96.59	98.72	99.25	99.27
	955	17.43	88.62	92.95	96.95	97.98	98.02
	956	31.12	87.27	97.67	99.06	99.42	99.44
	957	18.28	82.49	95.57	97.83	98.13	98.15
	958	15.45	78.43	95.71	98.26	99	99.03
	959	24.17	78.33	96.74	98.58	99.27	99.3
	960	21.83	76.39	95.9	98.19	99.02	99.06
	961	27.25	80.51	97.52	98.94	99.3	99.33
	962	21.42	88.61	93.33	96.27	97.43	97.51
	963	39.96	87.64	96.37	98.81	99.42	99.44
	964	32.95	76.37	94.6	97.87	98.75	98.77
	965	21.69	78.66	95.97	98.45	99.19	99.22
	966	28.12	77.54	93.23	94.8	95.51	95.56
	967	27.94	91.57	92.71	94.15	94.94	95.02
	968	27.82	87.44	92.31	93.95	94.8	94.88
	969	30.91	93.08	94.55	96.06	96.79	96.87
	970	28.6	92.03	92.14	93.76	94.43	94.48
	971	27.18	95.28	92.04	93.72	94.52	94.56
	972	29.42	94.17	91.34	92.9	93.65	93.65
	973	29.62	92.31	93.85	95.31	95.97	95.98
	974	17.77	96.03	92.42	95.64	99.23	99.26
	975	17.29	96.76	92.02	95.27	99.26	99.3
	976	16.65	92.82	91.78	95.09	99.07	99.11
	977	16.28	91.98	92.12	95.11	99	99.04
	978	18.39	89.93	95.15	98.36	99.18	99.19
	979	18.55	92.21	95.31	98.53	99.27	99.29
	980	18.79	94.11	94.33	97.45	98.17	98.19
	981	31.44	93.02	96.6	98.92	99.36	99.37
	982	21.77	93.9	90.73	94.27	98.48	98.53
	983	15.61	94.43	94.17	97.91	99.17	99.19
	984	18.76	92.91	95.54	97.5	98.83	98.88
	985	21.16	93.85	95.14	97.51	99.05	99.08
	986	19.31	88.81	93.52	96.61	99	99.04
	987	18.99	91.85	93	95.61	98.27	98.35
	988	20.05	91.21	95.18	97.78	99.23	99.26
	989	27.52	86.73	97.03	98.62	99.33	99.35
	990	22.81	93.4	94.6	96.89	98.27	98.33
	991	48.15	94.78	96.05	98.49	99.27	99.28
	992	33.9	92.64	96.89	98.15	98.73	98.75
	993	19.11	96.59	94.96	98.13	99.2	99.23
	994	17.8	89.84	97.27	98.71	99.15	99.18
	995	16.12	95.88	96.98	98.83	99.17	99.2
	996	12.3	87.98	93.18	98.74	99.2	99.24
	997	12.52	91.53	90.43	98.69	99.2	99.22
	998	16.51	91.95	84.75	98.54	99.2	99.22
	999	19.53	94.54	89.68	98.78	99.31	99.33
	1000	19.31	87.82	89.89	98.02	98.59	98.62
	1001	62.4	92.75	93.58	97.99	99.24	99.26
	1002	35.98	96.05	96.98	98.1	98.61	98.63
	1003	19.63	94	97.41	98.76	99.35	99.38
	1004	22.59	94.73	96.28	98.62	99.29	99.32
	1005	22.03	93.43	96.33	98.51	99.16	99.18
	1006	20.84	95.24	96.62	98.53	99.17	99.2
	1007	17.79	93.78	94.42	97.73	98.71	98.76
	1008	15.07	94.1	94.18	98.24	99.01	99.05
	1009	17.42	93.5	95.57	98.97	99.34	99.37
	1010	15.64	94.4	90.96	96.44	97.67	97.74
	1011	62.7	84.89	94.31	98.07	99.28	99.3
	1012	26.32	97.06	96.94	97.67	98.12	98.15
	1013	20.13	92.02	96.23	98.46	99.13	99.17
	1014	19.65	93.69	96.77	98.57	99.14	99.17
	1015	20.55	92.65	96.7	98.84	99.22	99.24
	1016	15.38	90.77	95.42	98.6	99.13	99.16
	1017	18.83	94.04	95.64	98.79	99.22	99.25
	1018	24.46	90.7	92.43	98.36	99.16	99.19
	1019	24.34	93.45	95.45	98.54	99.34	99.36
	1020	23.67	89.2	92.78	97.13	98.19	98.24
	1021	43.86	90.42	94.63	96.97	99.19	99.21
	1022	25	83.53	95.06	97.27	98.54	98.56
	1023	15.38	87.59	97.15	98.66	99.22	99.24
	1024	23.9	92.83	94.01	96.86	99.13	99.15
	1025	22.75	91.73	92.45	96.13	98.82	98.87
	1026	21.18	92.71	93.75	97.22	99.14	99.17
	1027	20.54	94.44	93.92	96.85	98.87	98.92
	1028	16.34	93.88	86.13	97.75	99.21	99.24
	1029	15.76	96.46	87.19	98.24	99.33	99.35
	1030	15.24	84.46	86.38	97.3	98.53	98.56
	1031	36.88	76.66	95.69	98.25	99.31	99.33
	1032	23.78	86.98	96.85	97.87	98.64	98.66
	1033	20.92	87.41	93.8	96.28	98.84	98.89
	1034	23.53	90.75	94.48	98.46	99.2	99.22
	1035	21.71	87.35	93.17	97.61	98.66	98.71
	1036	26.79	88.22	93.99	97.58	98.64	98.69
	1037	21.47	91.09	94.1	98.21	99.01	99.04
	1038	10.06	88.25	54.27	56.08	56.77	57.07
	1039	27.09	74.79	97.02	98.81	99.28	99.31
	1040	23.85	82.12	92.93	94.75	96.62	96.75
	1041	46.54	82.59	95.87	98.72	99.29	99.31
	1042	27.04	83.52	95.69	98.32	98.73	98.75
	1043	23.51	87.15	91.04	96.99	98.47	98.53
	1044	16.49	87.28	93.05	97.55	99.29	99.32
	1045	19.58	85.37	94.28	97.45	99.16	99.19
	1046	20.53	89.64	95.36	97.96	99.31	99.34
	1047	20.41	87.21	95.49	98.11	99.23	99.26
	1048	17	86.59	93.16	97.77	99.21	99.24
	1049	15.07	87.85	93.83	97.76	99.32	99.34
	1050	15.13	88.47	86.82	90.53	94.6	94.82
	1051	43.81	93.05	93.55	95.76	99.24	99.27
	1052	24.4	79.03	91.51	93.72	98.48	98.52
	1053	13.61	87.78	91.75	97.51	99.06	99.09
	1054	19.56	87.86	91.42	95.87	97.93	98.05
	1055	20.83	87.68	94.67	98.34	99.13	99.17
	1056	25.94	85.01	95.75	98.18	98.95	98.99
	1057	24.65	83.23	93.79	96.99	98.39	98.47
	1058	21.08	84.52	96.57	98.68	99.18	99.21
	1059	20.26	82.94	96.54	98.56	99.25	99.28
	1060	22.18	85.67	94.74	96.77	97.94	98.01
	1061	41.9	86.76	97.63	99.02	99.27	99.29
	1062	24.45	88.5	96.29	98.24	98.61	98.63
	1063	22.11	78.23	92.87	98.01	99.15	99.18
	1064	20.59	91.36	95.8	98.51	99.18	99.21
	1065	21.82	89.59	95.06	98.4	99.18	99.21
	1066	22.21	84.73	93.86	98.04	99.29	99.31
	1067	16.82	91.87	93.12	98.02	99.13	99.16
	1068	23	83.55	96.17	98.68	99.24	99.26
	1069	24.68	76.69	96.33	98.75	99.29	99.31
	1070	20.64	81.94	92.09	95.56	97.08	97.16
	1071	45.12	80.37	97.75	99	99.31	99.33
	1072	24.38	88.35	95.05	98.2	98.63	98.66
	1073	22.06	84.74	88.66	91.97	95.44	95.69
	1074	16.38	82.74	94.83	97.8	99.14	99.16
	1075	21.63	90.27	93.74	96.69	98.84	98.89
	1076	25.05	81.48	95.47	97.7	99.22	99.24
	1077	20.19	84.96	89.09	91.76	95.43	95.6
	1078	34.11	90.76	97.12	99	99.3	99.32
	1079	31.33	79.06	95.78	98.27	98.69	98.71
	1080	17.44	86.18	94.59	97.32	99.31	99.33
	1081	9.81	80.22	96.26	98.67	99.17	99.2
	1082	9.72	88.98	95.76	98.47	99.13	99.16
	1083	22.89	90.62	94.54	97.9	99.14	99.18
	1084	12.36	84.01	96.01	98.62	99.08	99.1
	1085	9.38	84.87	93.36	96.96	97.84	97.89
	1086	32.07	79.99	96.66	98.67	99.28	99.3
	1087	24.86	81.56	93	96.99	98.79	98.84
	1088	26.11	87.61	95.24	97.47	98.16	98.18
	1089	13.9	83.41	95.48	98.31	99.27	99.3
	1090	9.71	83.68	96.54	98.59	98.99	99.02
	1091	10.47	90.91	95.31	97.87	98.85	98.9
	1092	30.28	88.17	95.37	98.35	99.17	99.19
	1093	27.89	90.44	94.31	97.3	98.28	98.31
	1094	13.62	88.97	95.23	97.96	99.03	99.06
	1095	11.9	88.97	91.03	94.36	97.04	97.15
	1096	52.15	88.57	94.42	98.4	99.26	99.29
	1097	23.06	91.02	96.02	97.79	98.1	98.13
	1098	14.45	87.36	94.37	97.41	98.52	98.6
	1099	10.31	90.93	95.41	98.12	98.97	99
	1100	9.34	75.77	94.95	97.62	98.59	98.64
	1101	11.65	86.63	95.99	98.58	99.15	99.17
	1102	10.09	94.73	92.35	95.44	96.92	97.01
	1103	45.47	90.34	96.58	98.85	99.38	99.4
	1104	23.37	89.99	96.94	97.78	98.09	98.12
	1105	13.42	89.44	94.77	98.11	99.2	99.23
	1106	34.35	84.87	96.62	98.65	99.36	99.38
	1107	11.44	90.4	97.19	98.51	99.35	99.36
	1108	10.3	87.74	95.88	98.13	99.26	99.27
	1109	10.17	87	96.36	98.47	99.25	99.27
	1110	9.59	86.56	95.04	97.43	98.2	98.23
	1111	39.64	81.4	95.14	97.78	99.3	99.33
	1112	24.85	84.34	95.68	96.9	98.13	98.16
	1113	15.36	86.56	96.35	98.19	99.22	99.24
	1114	33.44	84.46	96.44	98.31	98.66	98.68
	1115	28.2	95.27	95.12	98.26	99.15	99.18
	1116	18.57	82.2	94.78	97.78	98.9	98.96
	1117	21.14	80.12	96.35	98.54	99.19	99.22
	1118	22.67	95.02	96.6	98.6	99.29	99.31
	1119	19.35	90.55	95.29	97.29	98.24	98.28
	1120	51.5	93.87	97.87	98.92	99.31	99.32
	1121	32.73	89.7	96.32	98.36	98.73	98.76
	1122	20.27	81.92	96.49	98.84	99.17	99.2
	1123	16.09	90.35	93.8	98.16	99.22	99.26
	1124	21.02	90.91	94.1	97.99	99.03	99.07
	1125	23.95	94.08	95.49	98.53	99.21	99.23
	1126	20.68	95.26	92.54	96.25	97.72	97.79
	1127	48.37	72.55	98	99.14	99.39	99.41
	1128	28.08	89.68	97.12	98.33	98.63	98.65
	1129	16.77	87.31	94.97	98.84	99.26	99.29
	1130	19.75	87.39	95.13	98.59	99.17	99.2
	1131	21.53	85.7	95.22	98.67	99.14	99.17
	1132	25.74	67.22	96	98.87	99.18	99.2
	1133	22.98	83.03	94.7	97.66	98.21	98.25
	1134	49.63	67.84	96.78	98.74	99.3	99.32
	1135	27.77	87.6	96.07	98.09	98.55	98.58
	1136	18.26	89	95.6	98.92	99.26	99.29
	1137	20.51	83.81	94.11	98.16	99.3	99.32
	1138	20.08	93.45	94.24	97.74	98.91	98.95
	1139	21.62	92.2	95.2	98.07	99.15	99.17
	1140	20.39	86.4	92.75	95.71	97.51	97.59
	1141	48.2	91.31	97.35	99.02	99.37	99.39
	1142	22.25	90.26	94.52	97.84	98.42	98.44
	1143	15.48	94.04	93.37	97.64	99.14	99.17
	1144	14.47	85.31	92.87	96.85	99.1	99.13
	1145	13.27	92.38	93.95	97.49	99.22	99.25
	1146	16.24	92.76	93.87	97.53	99.16	99.18
	1147	14	96.12	91.04	95.41	97.87	97.93
	1148	68.69	85.41	93.98	98.15	99.2	99.23
	1149	34.52	90.42	93.38	96.79	98.56	98.59
	1150	21.38	91.85	92.48	96.67	99.12	99.15
	1151	11.74	90.97	95.02	97.33	98.85	98.89
	1152	13.09	90.1	94.68	97.06	98.95	98.98
	1153	11.28	89.92	94.87	97.68	99.11	99.14
	1154	11.36	88.92	92.93	95.44	97.55	97.61
	1155	53.13	76.79	95.32	98.35	99.17	99.2
	1156	28.34	84.92	96.59	98.2	98.61	98.64
	1157	15.38	87.6	96.5	98.52	99.32	99.34
	1158	18.07	95.53	92.61	97.08	99	99.03
	1159	20.83	86.85	92.34	96.25	98.69	98.74
	1160	21.04	93.85	91.74	96.66	98.47	98.5
	1161	19.74	88.16	92.34	95.77	97.71	97.76
	1162	50.16	74.63	95.16	98.75	99.27	99.3
	1163	34.78	84.09	95.83	98.17	98.61	98.64
	1164	19.31	86.51	93.64	97.92	99	99.04
	1165	20.07	80.23	96.64	98.42	99.1	99.13
	1166	19.01	87.36	95.01	97.29	98.68	98.74
	1167	20.81	92.37	96.12	98.11	99.15	99.17
	1168	18.2	82.29	93.23	95.63	97.37	97.45
	1169	40.25	93.78	96.68	98.7	99.21	99.24
	1170	32.3	93.63	94.85	97.8	98.53	98.55
	1171	22.21	86.71	96.17	98.43	99.17	99.2
	1172	24.84	93.34	96.01	97.76	98.83	98.87
	1173	29.68	92.94	96.57	98.69	99.17	99.19
	1174	20.13	93.39	95.11	97.21	98.98	99.01
	1175	16.71	92.25	95.12	96.51	98.85	98.9
	1176	15.88	93.26	93.67	96.45	99.13	99.15
	1177	24.8	93.41	90.31	91.92	99.26	99.27
	1178	16.26	87.68	92.26	94.53	99.05	99.08
	1179	17.79	86.9	96.67	98.78	99.12	99.14
	1180	16.28	94.27	96.96	98.6	99.06	99.09
	1181	11.08	92.49	95.52	97.99	98.96	99
	1182	15.84	92.55	94.34	96.95	99.01	99.05
	1183	14.51	93.43	94.69	96.26	98.77	98.81
	1184	24.45	90.32	87.31	88.17	99.11	99.13
	1185	20.22	91.13	94.35	98.47	99.09	99.11
	1186	27.49	91.62	95.72	97.9	98.84	98.88
	1187	25.11	90.42	95.58	98.42	99.2	99.23
	1188	17.95	94.79	95.2	98.07	99.02	99.05
	1189	19.21	86.39	92.31	94.77	97.25	97.31
	1190	22.69	97.15	91.2	93.71	98.83	98.86
	1191	21.16	90.15	95.74	98.19	98.95	98.98
	1192	16.48	92.19	92.27	95.33	97.84	97.92
	1193	19.87	92.45	94.19	95.6	98.98	99.01
	1194	14.75	88.09	96.02	98.29	99.09	99.12
	1195	28.13	89.1	96.82	98.52	99.12	99.15
	1196	15.72	94.58	95.25	98.11	98.78	98.82
	1197	10.11	93.47	96.46	98.51	99.03	99.05
	1198	11.44	85.39	95.69	97.81	98.85	98.88
	1199	14.15	83.38	96.98	98.3	98.86	98.9
	1200	19.05	87.15	94.89	98.21	99.08	99.1
	1201	11.96	93.32	94.96	97.74	99.02	99.06
	1202	10.8	90.8	96	98.11	98.86	98.9
	1203	14.06	86.89	93.52	97.64	99.12	99.15
	1204	14.19	87.39	96.8	98.66	99.19	99.22
	1205	11.57	95.07	91.26	93.49	98.65	98.69
	1206	25.67	93.06	91.75	93.9	99.34	99.36
	1207	13.11	78.88	95.37	96.94	99.16	99.18
	1208	10.75	78.7	84.47	85.88	99.18	99.2
	1209	12.16	79.16	93.8	95.32	98.49	98.53
	1210	11.53	81.68	94.59	95.97	98.45	98.5
	1211	12.7	86.81	91.07	93.9	98.89	98.92
	1212	11.97	80.48	94	95.54	98.62	98.66
	1213	12.95	94.61	95.44	97.1	98.83	98.86
	1214	18.8	91.6	94.08	96.46	98.62	98.67
	1215	15.85	87.48	83.93	85.81	98.9	98.92
	1216	18.75	87.16	92.64	95.92	99.25	99.28
	1217	25.49	89.08	95.5	98.42	99.33	99.35
	1218	14.39	95.38	95.36	97.95	99.13	99.15
	1219	19.81	91.26	94.68	98	99.24	99.26
	1220	15.39	95.49	88.33	91.82	97.93	98.02
	1221	17.63	83.76	92.09	95.72	99.06	99.1
	1222	15.02	88.08	90.51	93.83	98.22	98.3
	1223	17.67	79.72	94.91	97.79	99.15	99.18
	1224	26.39	75.03	91.47	95.67	98.33	98.4
	1225	16.65	73.53	93.85	97.2	99.2	99.23
	1226	24.38	91.96	91.71	94.42	98.77	98.81
	1227	20.15	87.97	94.55	96.79	98.77	98.82
	1228	22.27	92.59	95.22	98.71	99.28	99.3
	1229	10.69	91.5	92.03	93.86	99.23	99.26
	1230	13.69	95.03	94.79	96.18	98.2	98.29
	1231	9.59	95.54	91.6	94.06	97.05	97.21
	1232	20.71	73.52	87.48	89.88	98.86	98.9
	1233	17.74	86.53	90.91	92.97	99.16	99.19
	1234	21	93.6	96.83	98.77	99.2	99.23
	1235	15.11	91.4	95.74	98.3	99.24	99.27
	1236	11.39	92.21	94.91	97.57	98.92	98.96
	1237	12.24	87.49	95.47	97.45	99.23	99.25
	1238	12.71	94.53	94.97	96.67	98.88	98.92
	1239	17.01	97.23	75.97	77	99.19	99.21
	1240	20.6	73.76	94.71	98.65	99.17	99.19
	1241	19.6	75.35	96.95	98.5	99.2	99.22
	1242	17.11	74.71	95.77	97.96	98.8	98.84
	1243	24.69	93.75	94.27	97.65	98.92	98.95
	1244	14.84	89.04	93.01	97.67	98.86	98.89
	1245	15.2	94.44	84.98	87.15	99.22	99.24
	1246	17.42	92.53	93.35	95.84	97.59	97.7
	1247	17.97	92.27	92.39	95.23	98.84	98.88
	1248	18.83	92.77	92.37	93.71	98.38	98.44
	1249	19.35	89.86	95.04	97.72	99.07	99.11
	1250	18.82	94.7	96.03	98.58	99.16	99.18
	1251	14.39	96.33	96.12	98.41	98.94	98.98
	1252	11.3	79.57	96.28	98.61	99.13	99.15
	1253	11.79	78.53	95.06	97.47	98.95	98.99
	1254	16.32	83.47	96.89	98.37	99.13	99.15
	1255	15.21	86.55	93.32	97.33	98.64	98.7
	1256	14.47	76.18	96.27	98.32	99.12	99.14
	1257	8.81	76.39	96.51	98.45	99.09	99.13
	1258	11.47	74.55	92.15	97.22	98.98	99.01
	1259	14.9	76.93	96.83	98.58	99.14	99.16
	1260	10.81	74.37	93.84	95.96	98.78	98.83
	1261	22.41	95.42	89.39	93.33	98.9	98.94
	1262	10.12	86.93	95.55	96.98	99.08	99.11
	1263	9.37	85.67	93.6	95.01	99.19	99.21
	1264	11.53	87.4	94.49	95.7	98.76	98.8
	1265	10.3	86	93.72	95.32	98.64	98.7
	1266	11.56	84.65	92.25	94.72	98.83	98.88
	1267	13.62	81.17	95.69	96.89	98.97	99.01
	1268	12.63	95.25	95.09	97.03	98.9	98.96
	1269	17.01	95.12	95.29	97.17	99.19	99.21
	1270	16.45	81.61	89.1	91.97	98.95	98.98
	1271	10.6	84.24	93.82	96.13	98.63	98.68
	1272	16.15	87.49	95.43	97.94	99.27	99.28
	1273	14.03	89.21	94.74	97.21	98.65	98.7
	1274	19.64	94.1	93.32	97.3	98.96	98.99
	1275	9.15	90.2	89.95	91.87	99.05	99.09
	1276	15.03	85.66	90.61	94.19	98.16	98.22
	1277	14.13	84.64	92.72	95.83	98.88	98.93
	1278	15.46	80.68	94.83	97.06	98.37	98.43
	1279	23.36	87.48	92.94	96.88	98.98	99.02
	1280	14.21	84.92	95.19	97.75	99.12	99.15
	1281	19.52	93.36	92.67	95.44	99.04	99.08
	1282	21.97	91.46	95.92	97.86	98.96	98.99
	1283	19.39	95.31	94.67	98.28	98.87	98.9
	1284	16.26	82.66	90.21	92.81	98.66	98.71
	1285	15.86	77.88	95.12	96.26	99.02	99.05
	1286	15.03	81.33	94.34	95.92	99.16	99.19
	1287	20.85	83.66	87.02	89.89	98.67	98.72
	1288	24.87	78.04	91.39	93.51	99.22	99.25
	1289	21.68	84.48	96.09	98.33	99.1	99.13
	1290	18.97	93.58	95.12	97.69	98.99	99.02
	1291	12.99	91.89	95.43	97.67	99.02	99.05
	1292	12.97	80.91	95.54	97.68	99.2	99.23
	1293	14.7	80.01	94.8	96.18	98.3	98.37
	1294	19.93	77.35	76.89	78.09	99.06	99.08
	1295	21.79	82.14	94.86	98.66	99.11	99.13
	1296	21.69	80.43	97.01	98.59	99.21	99.23
	1297	17.77	86.3	95.52	98.07	98.95	98.98
	1298	23.02	92.18	95.38	97.63	98.8	98.83
	1299	17.42	84.91	93.6	97.75	98.91	98.94
	1300	13.89	89.35	82.61	85.33	99.08	99.1
	1301	19.25	82.35	96.4	98.01	98.74	98.78
	1302	21.26	82.88	93.54	95.42	98.83	98.86
	1303	17.83	81.1	92.83	94.23	98.65	98.69
	1304	19.58	83.1	95.14	97.88	99.16	99.19
	1305	10.06	78.38	97.01	98.61	99.17	99.19
	1306	15.21	93.09	95.98	98.15	98.75	98.79
	1307	13.23	82.8	96.36	98.39	99	99.02
	1308	9.79	75.36	95.85	97.88	98.84	98.88
	1309	14.54	79.3	96.63	98.28	98.97	99
	1310	15.42	77.08	95.72	98.12	98.88	98.91
	1311	17.51	87.46	96.98	98.48	99.1	99.12
	1312	8.43	94.44	96.75	98.42	98.95	98.98
	1313	12.71	94.38	94.68	97.94	99.04	99.07
	1314	17.17	89.3	97.17	98.69	99.14	99.17
	1315	10.07	79.62	90.77	93.03	98.72	98.76
	1316	14.44	90.52	93.92	96.91	99.16	99.18
	1317	10.37	91.4	94.72	96.41	99.18	99.2
	1318	8.63	91.34	92.58	94.3	99.16	99.19
	1319	12.14	89.7	94.21	95.73	98.93	98.96
	1320	12.02	89.24	94.16	96.01	99.01	99.05
	1321	14.11	93.93	91.62	94.43	98.45	98.51
	1322	10.95	93.51	95.83	97	99.02	99.05
	1323	18.58	88.77	94.71	97.01	98.93	98.97
	1324	15.03	91.58	93	95.53	98.9	98.93
	1325	17.9	93.53	87.96	91.23	98.95	98.99
	1326	17.71	89.62	94.87	96.51	98.94	98.98
	1327	12.08	89.58	95.6	98.24	99.02	99.04
	1328	15.19	85.41	95.89	97.76	98.95	98.98
	1329	18.3	89.4	94.98	97.58	99.13	99.15
	1330	12.46	85.49	90.1	91.56	98.88	98.91
	1331	12.31	81.29	95.16	97.58	99.14	99.16
	1332	17.41	90.4	92.62	96.08	98.94	98.97
	1333	18.49	85.67	96.43	98.25	99.17	99.19
	1334	22.68	86.73	95.17	96.58	99	99.03
	1335	10.6	89.63	94.92	97.63	99.02	99.05
	1336	20.98	90.05	93.2	95.61	98.92	98.96
	1337	20.74	85.16	94.91	97.46	98.47	98.5
	1338	16.49	92.7	94.27	98.51	98.93	98.96
	1339	19.04	89.3	93.24	95.67	98.82	98.85
	1340	17.06	86.32	94.11	96.1	98.99	99.01
	1341	22.16	83.02	93.71	95.88	98.81	98.84
	1342	16.51	85.93	82.43	84.43	99.1	99.12
	1343	21.91	88.09	90.47	92.56	99.07	99.1
	1344	22.98	85.77	95.19	96.35	97.95	98.04
	1345	13.79	82.9	97.08	98.57	98.96	98.98
	1346	16.93	86.76	94.66	96.8	98.61	98.65
	1347	14.05	92.9	94.35	96.31	98.16	98.2
	1348	15.84	91.77	92.79	94.54	98.55	98.61
	1349	15.64	84.24	76.23	77.41	99.04	99.07
	1350	18.98	84.01	94.35	98.53	99.05	99.07
	1351	12.88	87.69	95.28	97.99	98.97	99
	1352	21.41	85.69	96.29	98.09	98.79	98.82
	1353	23.71	82.44	95.01	97.72	98.93	98.95
	1354	16.34	86.08	90.95	96.69	98.68	98.71
	1355	9.62	85.41	86.68	88.77	98.66	98.7
	1356	16.95	85.87	95.81	98.03	98.71	98.74
	1357	21.48	95.24	91.51	94.23	98.44	98.5
	1358	13.58	92.28	84.97	86.52	98.07	98.14
	1359	19.97	82.06	95.58	97.78	98.89	98.92
	1360	17.02	76.63	95.67	98.39	98.97	99
	1361	15.53	82.98	93.47	95.85	98.89	98.91
	1362	15.07	81.92	91.62	94.74	98.94	98.98
	1363	11.79	80.6	96.91	98.45	99.05	99.07
	1364	14.31	93.93	96.8	98.49	98.96	98.98
	1365	20.21	91.53	96.66	98.29	98.82	98.86
	1366	18.16	75.86	96.01	98.19	99.08	99.1
	1367	11.12	80.56	95.86	97.8	98.7	98.75
	1368	13.97	84.3	96.02	97.98	98.77	98.81
	1369	19.77	75.93	97.42	98.79	99.22	99.24
	1370	13.26	85.99	84.93	86.28	98.91	98.94
	1371	12.34	72.37	88.52	90.84	98.97	99
	1372	10.78	70.01	93.58	96.68	98.98	99.01
	1373	14.57	94.81	89.44	91.98	98.95	98.98
	1374	9.42	82.27	93.44	94.87	98.24	98.29
	1375	19.36	90.93	93.17	95.44	97.36	97.39
	1376	15.92	79.21	93.31	95.96	98.73	98.76
	1377	17.38	79.74	94.88	96.03	98.98	99.01
	1378	16.11	71.69	89.1	92.1	98.7	98.74
	1379	18.64	82.87	91.86	94.86	98.86	98.89
	1380	15.64	77.18	84.72	86.27	98.98	99
	1381	19.85	83.88	90.28	93.36	97.1	97.17
	1382	15.93	75.45	95.24	97.94	98.89	98.91
	1383	17.84	76.56	93.35	96.42	98.49	98.53
	1384	18.31	75.89	93.37	96.82	98.74	98.77
	1385	11.39	93.31	81.23	82.51	98.97	98.99
	1386	14.33	90.61	93.98	97	98.7	98.73
	1387	15.8	79.08	90.05	94.54	98.4	98.43
	1388	16.79	82.42	94.44	96.61	98.53	98.57
	1389	29.63	77.66	94.65	96.09	98.69	98.72
	1390	11.76	82.26	93.88	96.57	98.35	98.39
	1391	24.43	82.77	93.27	95.43	98.72	98.75
	1392	18.69	81.2	95.38	98.33	99.21	99.23
	1393	16.03	93.89	93.86	98.25	98.71	98.76
	1394	17.75	93.47	90.1	92.61	97.94	98.04
	1395	16.32	83.87	91.5	93.52	98.63	98.67
	1396	20.72	93.78	91.45	93.46	97.43	97.55
	1397	15.26	77.18	86.18	88.67	98.4	98.46
	1398	19.55	79.52	91.32	93.75	98.77	98.8
	1399	22.93	80.57	97.08	98.22	98.87	98.9
	1400	13.33	75.75	96.44	98.49	99.05	99.08
	1401	17.07	76.48	94.94	97.06	99.09	99.12
	1402	14.06	94.94	95.56	97.65	99.15	99.17
	1403	16	87.7	93.51	95.18	98.71	98.77
	1404	16.64	77.3	76.25	77.49	99.23	99.25
	1405	18.9	90.45	94.57	98.29	98.9	98.94
	1406	16.56	87.95	96.35	98.13	98.9	98.95
	1407	19.73	90	95.17	97.13	98.3	98.38
	1408	23.89	89.57	95.41	97.92	98.91	98.94
	1409	16.07	93.47	91.56	96.83	98.84	98.88
	1410	11.3	92.54	80.32	82.25	99.26	99.29
	1411	17.61	84.48	96.26	98.64	99.17	99.2
	1412	19.2	89.23	91.76	95.35	98.76	98.81
	1413	14.29	83.75	87.74	89.09	99.11	99.14
	1414	18.36	86.14	95.11	97.71	98.94	98.97
	1415	17.01	86.19	95.83	98.5	99.11	99.13
	1416	15.46	82.43	94.09	96.22	99.01	99.03
	1417	15.25	93.29	91.94	95.01	99.05	99.06
	1418	12.03	94.14	96.61	98.31	99.04	99.06
	1419	16.63	84.44	96.12	97.85	98.66	98.71
	1420	16.45	81.92	95.7	97.55	98.49	98.55
	1421	18.14	81.8	95.69	97.6	98.64	98.68
	1422	11.59	81.88	95.74	97.63	98.57	98.62
	1423	14.36	86.26	96.13	98.23	98.98	99.01
	1424	19.39	85.88	96.93	98.38	98.96	98.99
	1425	12.74	93	85.98	87.7	98.95	98.98
	1426	14.19	92.76	86.88	89.07	99.14	99.16
	1427	10.1	84.29	93.26	96.18	98.9	98.94
	1428	12.32	83.92	82.29	84.13	98.87	98.9
	1429	10.22	83.89	93.9	95.51	98.94	98.97
	1430	15.04	81.07	91.3	94.34	98.37	98.45
	1431	16.58	95.63	92.24	94.67	98.97	99.01
	1432	16.39	88.26	92.03	94.6	99.06	99.09
	1433	15.64	81.58	89.4	92.87	98.92	98.96
	1434	17.87	84.16	92.67	95.3	99.01	99.05
	1435	14.82	80.4	83.26	85.29	98.37	98.41
	1436	18.44	82.88	92.25	94.59	98.46	98.52
	1437	14.1	95.33	96	98.25	99.13	99.15
	1438	17.31	93.17	93.07	96.51	98.68	98.72
	1439	19.21	91.56	94.07	97.32	99.06	99.09
	1440	11.49	90.22	83.33	84.67	98.75	98.8
	1441	13.98	76.27	92.5	95.85	98.32	98.38
	1442	15.52	77.49	91.62	95.84	98.8	98.84
	1443	16.37	74.21	95.1	97.2	98.77	98.81
	1444	28.42	80.31	95.03	96.51	98.79	98.83
	1445	12.82	95.3	95.29	97.76	98.97	98.99
	1446	24.26	96.86	93.98	95.52	98.9	98.93
	1447	55.59	84.71	95.87	97.39	98.39	98.44
	1448	63.93	92.55	94.02	98.04	99.05	99.07
	1449	44.89	87.79	95.93	98.64	99.27	99.29
	1450	55.04	91.34	93.41	97.9	99.3	99.32
	1451	45.51	89.7	94.63	97.93	99.27	99.29
	1452	52.58	94.92	95.93	98.62	99.24	99.26
	1453	51.61	92.31	93.73	97.54	99.07	99.1
	1454	48.03	82.56	94.92	98.1	99.12	99.14
	1455	40.47	80.9	94.54	97.05	99.02	99.06
	1456	46.49	82.38	94.43	96.97	98.58	98.62
	1457	62.39	86.57	92.84	97.74	99.12	99.15
	1458	52.85	84.31	95.72	98.43	99.16	99.18
	1459	49.61	90.67	94.34	98.03	99.08	99.1
	1460	44.62	67.74	94.7	98.17	99.1	99.12
	1461	50.5	94.26	96	98.6	99.16	99.18
	1462	44.05	89.96	95.8	98.37	99.18	99.2
	1463	44.62	85.53	94.52	98.25	99.3	99.31
	1464	47.73	77.18	96.81	98.66	99.15	99.17
	1465	46.46	94.1	93.36	96.62	99.06	99.08
	1466	53.28	84.98	95.6	98.35	99.07	99.09
	1467	45.96	92.56	95.82	98.34	99.09	99.11
	1468	47.97	88.27	95.56	98.39	99.11	99.13
	1469	47.9	91.25	95.74	98.44	99.3	99.32
	1470	48.36	88.2	94.92	97.99	99.08	99.1
	1471	51.91	93.85	95.77	97.9	98.94	98.97
	1472	52.13	93.18	94.99	98.15	99.14	99.16
	1473	34.96	87.67	96.77	98.64	99.18	99.2
	1474	32.8	81.02	96.69	98.34	99.07	99.1
	1475	42.54	79.18	96.26	98.34	99.11	99.13
	1476	46.08	85.87	94.03	97.59	99.11	99.13
	1477	46.68	80.62	94.92	97.14	98.35	98.4
	1478	58.17	79.95	89.88	96.7	99.06	99.08
	1479	51.33	77.14	96.63	98.32	99.12	99.15
	1480	44.84	83.66	91.5	97.12	99.08	99.1
	1481	45.63	95.3	94.09	97.8	99.01	99.03
	1482	44.89	95.75	92.88	97.8	99.12	99.15
	1483	55	79.8	96.45	98.61	99.1	99.12
	1484	61.87	84.78	94.03	98.37	99.17	99.19
	1485	44.79	82.3	96.16	98.62	99.18	99.2
	1486	54.97	80.8	96.45	98.27	98.83	98.85
	1487	43.31	81.5	91.5	96.83	99.2	99.22
	1488	47.12	89.04	96	98.47	99.13	99.14
	1489	43.9	88.19	96.06	98.46	99.08	99.09
	1490	47.51	94.18	92.14	96.31	99.21	99.24
	1491	74.35	94.98	88.68	97.36	99.11	99.13
	1492	45.64	83.4	96.52	98.55	99.1	99.12
	1493	41.19	77.96	96.56	98.34	98.94	98.96
	1494	51.06	94.77	95.76	98.26	98.8	98.82
	1495	49.07	83.31	95.83	98.64	99.22	99.25
	1496	40.66	82.1	96.8	98.72	99.18	99.19
	1497	28.57	78.2	89.74	95.88	98.62	98.65
	1498	49.25	82.91	95.87	98.66	99.24	99.26
	1499	46.2	94.92	94.64	97.78	99.12	99.14
	1500	45.76	87.54	96.61	98.47	99.06	99.08
	1501	27.15	91.12	97.5	98.65	99.31	99.33
	1502	28.3	85.58	97.61	98.9	99.28	99.3
	1503	31.71	79.59	95.89	97.2	99.28	99.31
	1504	18.39	83.92	94.34	95.96	99.41	99.43
	1505	18.5	86.48	93.76	96.37	99.21	99.24
	1506	32.49	83.42	96.77	97.68	99.3	99.32
	1507	23.72	86.27	95.68	97.15	99.16	99.19
	1508	29.04	87.01	97.48	98.69	99.17	99.2
	1509	19.94	95.71	97.6	98.7	99.1	99.13
	1510	20.78	95.76	97.12	98.68	99.19	99.21
	1511	28.98	88.38	96.24	98.57	99.29	99.31
	1512	24.2	81.06	96.61	98.18	99.27	99.29
	1513	29	87.27	96.01	97.97	99.22	99.24
	1514	26.17	85.95	96.96	98.78	99.36	99.38
	1515	32.24	90.51	97.73	98.88	99.32	99.34
	1516	24.94	86.65	96.71	98.7	99.29	99.31
	1517	35.82	95.11	96.98	98.88	99.32	99.34
	1518	25.26	97.28	95.09	98.06	99.31	99.33
	1519	23.67	84.32	94.33	97.85	99.36	99.38
	1520	30.16	78.9	96.29	98.72	99.39	99.42
	1521	23.16	90.15	94.09	97.93	99.23	99.24
	1522	21.21	84.6	95.04	97.66	99.37	99.4
	1523	35.88	83.07	97.4	98.63	99.16	99.2
	1524	36.21	86.27	97.54	98.59	99.03	99.06
	1525	24.68	87.52	97.82	98.68	99.28	99.3
	1526	23.74	93.16	97.53	98.82	99.24	99.27
	1527	20.53	93.84	96.84	98.49	99.29	99.32
	1528	24.36	92.8	97.74	98.96	99.34	99.36
	1529	27.76	90.61	96.01	98.17	98.7	98.74
	1530	22.33	84.36	96.55	98.37	99.29	99.32
	1531	17.33	82.07	94.79	97.77	99.23	99.25
	1532	29.9	82.03	95.65	97.81	98.94	98.98
	1533	29.91	86.03	97.36	98.81	99.26	99.28
	1534	23.29	83.11	93.57	95.24	99.4	99.42
	1535	27.04	80.24	92.45	95.34	99.26	99.29
	1536	25.64	94.83	96.12	97.77	99.23	99.26
	1537	23.22	89.75	96.59	97.23	99.14	99.16
	1538	24.18	82.74	94.98	96.54	99.24	99.26
	1539	20.62	81.74	96.68	97.74	99.05	99.07
	1540	28.24	83.86	93	94.47	99.09	99.12
	1541	28.4	88.17	95.74	97.17	99.07	99.1
	1542	29.96	85.39	96.75	97.68	99.11	99.13
	1543	27.21	92.98	97.26	98.23	99.38	99.4
	1544	23.21	88.88	79.66	81.38	99.04	99.06
	1545	34.89	93.66	93.32	95.26	99.14	99.16
	1546	30.95	80.59	93.81	97.96	99.19	99.21
	1547	34.01	85.92	90.9	97.61	99.21	99.24
	1548	26.94	82.36	93.09	97.5	99.39	99.41
	1549	21.12	88.8	93.73	97.31	99.28	99.3
	1550	25.48	82.5	92.94	97.58	99.24	99.27
	1551	21.71	94.98	95.86	97.89	99.39	99.41
	1552	29.96	86.43	94.16	97.45	99.37	99.39
	1553	25.43	83.41	95.33	97.81	99.2	99.22
	1554	34.31	87.72	92.83	97.7	99.12	99.15
	1555	25.78	90.01	96.01	98.33	99.25	99.27
	1556	36.27	84.04	89.47	91.41	98.89	98.94
	1557	25.15	90.23	93.13	94.84	99.17	99.2
	1558	28.16	82.7	91.2	94.05	99.08	99.11
	1559	27.96	92.85	85.48	88.25	98.94	98.97
	1560	28.02	87.64	89.99	92.53	99.13	99.15
	1561	25.3	86.41	86.47	88.97	99	99.03
	1562	18.84	87.7	92.08	97.44	99.15	99.18
	1563	18.32	87.03	93.86	97.62	98.95	98.96
	1564	18.8	86.39	91.42	97.63	99.06	99.08
	1565	24.56	89.36	94.49	97.51	99.22	99.26
	1566	17.47	86.98	93.94	97.61	99.16	99.2
	1567	21.36	86.46	93.19	96.9	99.19	99.24
	1568	14.12	85.53	92.38	98.7	99.22	99.25
	1569	14.74	86.15	93.09	98.71	99.27	99.3
	1570	13.29	88.19	92.67	98.69	99.26	99.29
	1571	9.04	83.46	93.61	98.67	99.3	99.33
	1572	12.28	84.76	90.83	96.89	99.18	99.2
	1573	10.59	82.49	95.43	98.53	99.32	99.34
	1574	7.91	84.76	94.98	98.03	99.29	99.32
	1575	10.62	87.29	93.26	97.18	99.3	99.33
	1576	11.32	89.03	93.68	96.74	98.95	99.01
	1577	16.97	86.64	94.86	97.76	99.19	99.22
	1578	14.48	87.31	94.44	97.5	99.18	99.2
	1579	14.59	93.08	94.97	97.82	99.2	99.23
	1580	14.71	86.61	94.32	97.54	99.05	99.09
	1581	17.75	85.81	96.18	98.68	99.33	99.35
	1582	20.41	85.59	95.34	98.56	99.33	99.35
	1583	14.36	85.74	80.51	84.52	99.13	99.15
	1584	15.65	77.74	77.42	81.74	99.2	99.23
	1585	19.37	77.93	81.86	85.77	99.1	99.12
	1586	13.23	76.5	95.49	97.63	98.82	98.87
	1587	13.46	86.29	95.55	98.54	99.18	99.21
	1588	22.54	83.3	95.81	97.93	98.94	98.97
	1589	11.2	78.19	95.33	98.4	99.12	99.15
	1590	10.91	86.49	95.33	98.61	99.05	99.08
	1591	11.07	92.27	93.31	98.39	99.16	99.18
	1592	8.13	81.71	84.26	89.07	99.18	99.21
	1593	8.81	87.91	81.15	86.59	98.66	98.73
	1594	9.04	88.46	81.92	88.44	99.1	99.14
	1595	7.47	81.98	83.26	90.33	99.2	99.23
	1596	7.36	82.18	82.57	88.6	97.89	98.01
	1597	6.74	74.11	94.27	97.15	99.23	99.25
	1598	9.09	81.24	94.5	97.47	99.02	99.05
	1599	8.3	90.08	94.87	97.56	98.93	98.96
	1600	7.55	88.97	95.64	98.13	99.24	99.26
	Mean	22.1935	84.6743	94.2486	96.9905	98.8183	98.8526
	Standard deviation	12.5208	7.25381	3.50566	3.05887	1.23244	1.21596

## Sheet: Table S3F
Table S3F: P-values for unpaired two-samples Wilcoxon test comparing overall read alignment distributions for the six co-assemblies
	Co-assembly	4 pooled sample co-assembly
	4 mouse sample co-assembly	2.2e-16	4 mouse sample co-assembly
	12 sample co-assembly	2.2e-16	2.2e-16	12 sample co-assembly
	36 sample co-assembly	2.2e-16	2.2e-16	2.2e-16	36-sample co-assembly
	12-sample sequential co-assembly	2.2e-16	2.2e-16	2.2e-16	2.2e-16	12-sample sequential co-assembly
	36-sample sequential co-assembly	2.2e-16	2.2e-16	2.2e-16	2.2e-16	0.005934
